# Supplementary material for: Molecular anatomy of the thalamic complex and the underlying transcription factors
Source: Brain Struct Funct. 2015 May 12;221:2493–510. doi: 10.1007/s00429-015-1052-5 (PMC4884203; doi:10.1007/s00429-015-1052-5)
Supplement: Supplementary file 2 — Supplementary material 2 (XLS 258 kb) [file 429_2015_1052_MOESM2_ESM.xls]

## Sheet: Gene expression profiles
Supplementary Data 2 - Mouse nuclei specific genes
Profile No	Gene symbol	Protein name	PG	ZI	RT	LHb	MHb	PF	SPF	PIL	SG	PP	IGL	PVA	PVP	PT	Rh	Re	ReA	IMD	IAD	CM	PC	CL	MD	LP	Po	VM	VPPC	MGN	Sub	LD	VA/VL	DLG	VPL/VPM	AM	AV	AD
1	Ecel1	Endothelin converting enzyme-like 1	+	+	+	-	-	-	+	-	-	-	-	+	+	-	-	-	-	-	-	-	-	-	-	-	-	-	-	-	-	-	-	-	-	-	-	-
	Esrrg	Estrogen-related receptor gamma	+	+	+	-	-	-	-	-	-	-	-	-	-	-	-	-	-	-	-	-	-	-	-	-	-	-	-	-	-	-	-	-	-	-	-	-
	Kcng4	Potassium voltage-gated channel, subfamily G, member 4	+	+	+	-	+	-	-	-	-	-	-	-	-	-	-	-	-	-	-	-	-	-	-	-	-	-	-	-	-	-	-	-	-	-	-	-
2	Isl1	ISL1 transcription factor, LIM/homeodomain	-	+	+	-	-	-	-	-	-	-	-	-	-	-	-	-	-	-	-	-	-	-	-	-	-	-	-	-	-	-	-	-	-	-	-	-
	Meis2	Meis homeobox 2	-	+	+	-	-	-	-	-	-	-	-	-	-	-	-	-	-	-	-	-	-	-	-	-	-	-	-	-	-	-	-	-	-	-	-	-
	Mmp16	Matrix metallopeptidase 16	-	+	+	-	-	-	-	-	-	-	-	-	-	-	-	-	-	-	-	-	-	-	-	-	-	-	-	-	-	-	-	-	-	-	-	-
3	Pdzd2	PDZ domain containing 2	+	-	+	-	-	-	-	-	-	-	+	-	-	-	-	-	-	-	-	-	-	-	-	-	-	-	-	-	-	-	-	-	-	-	-	-
	Adra1d	Adrenergic receptor, alpha 1d	-	-	+	-	-	-	-	-	+	-	-	-	-	-	-	-	-	-	-	-	-	-	-	-	-	-	-	-	-	-	-	-	-	-	-	-
	Arc	Activity regulated cytoskeletal-associated protein	-	-	+	-	-	-	-	-	-	-	-	-	-	-	-	-	-	-	-	-	-	-	-	-	-	-	-	-	-	-	-	-	-	-	-	-
	Kcnj4	Potassium inwardly-rectifying channel, subfamily J, member 4	-	-	+	-	-	-	-	-	-	-	-	-	-	-	-	-	-	-	-	-	-	-	-	-	-	-	-	-	-	-	-	-	-	-	-	-
	Lancl3	LanC lantibiotic synthetase component C-like 3 (bacterial)	-	-	+	-	-	-	-	-	-	-	-	-	-	-	-	-	-	-	-	-	-	-	-	-	-	-	-	-	-	-	-	-	-	-	-	-
	Rnf144b	Ring finger protein 144B	-	-	+	-	-	-	-	-	-	-	-	-	-	-	-	-	-	-	-	-	-	-	-	-	-	-	-	-	-	-	-	-	-	-	-	-
	Tiam2	T-cell lymphoma invasion and metastasis 2	-	-	+	-	-	-	-	-	-	-	-	-	-	-	-	-	-	-	-	-	-	-	-	-	-	-	-	-	-	-	-	-	-	-	-	-
	Trh	Thyrotropin releasing hormone	-	-	+	-	-	-	-	-	-	-	-	-	-	-	-	-	-	-	-	-	-	-	-	-	-	-	-	-	-	-	-	-	-	-	-	-
	Fgd5	FYVE, RhoGEF and PH domain containing 5	-	-	+	-	-	-	-	-	-	-	-	-	-	-	-	-	-	-	-	-	-	-	-	-	-	-	-	-	-	-	-	-	-	-	-	-
4	Cacna1g	Calcium channel, voltage-dependent, T type, alpha 1G subunit	+	+	-	+	+	+	+	+	+	+	+	+	+	+	+	+	+	+	+	+	+	+	+	+	+	+	+	+	+	+	+	+	+	+	+	+
	Adrbk2	Adrenergic, beta, receptor kinase 2	-	-	-	+	+	+	+	+	+	+	+	+	+	+	+	+	+	+	+	+	+	+	+	+	+	+	+	+	+	+	+	+	+	+	+	+
	Tcf7l2	Transcription factor 7-like 2	-	-	-	+	+	+	+	+	+	+	+	+	+	+	+	+	+	+	+	+	+	+	+	+	+	+	+	+	+	+	+	+	+	+	+	+
	Inpp4b	Inositol polyphosphate-4-phosphatase, type II	+	+	-	+	+	+	+	+	+	+	-	+	+	+	+	+	+	+	+	+	+	+	+	+	+	+	+	+	+	+	+	+	+	+	+	+
	Lrtm2	Leucine-rich repeats and transmembrane domains 2	-	-	-	-	+	+	+	+	+	+	-	+	+	+	+	+	+	+	+	+	+	+	+	+	+	+	+	+	+	+	+	+	+	+	+	+
	Ntng1	Netrin G1	+	+	-	+	+	+	+	+	+	+	-	+	+	+	+	+	+	+	+	+	+	+	+	+	+	+	+	+	+	+	+	+	+	+	+	+
5	Ccbp2	Chemokine binding protein 2	-	-	-	+	+	-	-	-	-	+	-	-	-	-	-	-	-	-	-	-	-	-	-	-	-	-	-	-	-	-	-	-	-	-	-	-
	Cd63	CD63 molecule	-	-	-	+	+	-	+	-	-	-	+	-	-	-	-	-	-	-	-	-	-	-	-	-	-	-	-	-	-	-	-	-	-	-	-	-
	Htr5b	5-hydroxytryptamine (serotonin) receptor 5B	-	-	-	+	+	-	-	-	-	-	-	-	-	-	-	-	-	-	-	-	-	-	-	-	-	-	-	-	-	-	-	-	-	-	-	-
	Kcnh8	Potassium voltage-gated channel, subfamily H (eag-related), member 8	-	-	-	+	+	-	-	-	+	-	-	-	-	-	-	-	-	-	-	-	-	-	-	-	-	-	-	-	-	-	-	-	-	-	-	-
	Kctd8	Potassium channel tetramerisation domain containing 8	-	-	-	+	+	-	-	-	-	+	-	-	-	-	-	-	-	-	-	-	-	-	-	-	-	-	-	-	-	-	-	-	-	-	-	-
	Lrrc55	Leucine rich repeat containing 55	-	-	-	+	+	-	-	-	-	-	-	-	-	-	-	-	-	-	-	-	-	-	-	-	-	-	-	-	-	-	-	-	-	-	-	-
	Mapk4	Mitogen-activated protein kinase 4	-	-	-	+	+	-	-	-	-	-	-	-	-	-	-	-	-	-	-	-	-	-	-	-	-	-	-	-	-	-	-	-	-	-	-	-
	Neurod1	Neurogenic differentiation 1	-	-	-	+	+	-	-	-	-	-	-	-	-	-	-	-	-	-	-	-	-	-	-	-	-	-	-	-	-	-	-	-	-	-	-	-
	Plxnc1	Plexin C1	-	-	-	+	+	-	-	-	-	-	-	-	+	-	-	-	-	-	-	-	-	-	-	-	-	-	-	-	-	-	-	-	-	-	-	-
	Pou4f1	POU class 4 homeobox 1	-	-	-	+	+	-	-	-	-	-	-	-	-	-	-	-	-	-	-	-	-	-	-	-	-	-	-	-	-	-	-	-	-	-	-	-
	Scube1	Signal peptide, CUB domain, EGF-like 1	-	-	-	+	+	-	-	-	-	-	-	-	-	-	-	-	-	-	-	-	-	-	-	-	-	-	-	-	-	-	-	-	-	-	-	-
	Sstr4	Somatostatin receptor 4	-	-	-	+	+	-	-	-	-	-	-	-	-	-	-	-	-	-	-	-	-	-	-	-	-	-	-	-	-	-	-	-	-	-	-	-
	Tacr1	Tachykinin receptor 1	-	-	-	+	+	-	-	+	-	-	+	-	-	-	-	-	-	-	-	-	-	-	-	-	-	-	-	-	-	-	-	-	-	-	-	-
	Sstr2	Somatostatin receptor 2	-	-	-	+	+	-	-	-	-	-	-	-	-	-	-	-	-	-	-	-	-	-	-	-	-	-	-	-	-	-	-	-	-	-	-	-
	Irx2	Iroquois homeobox 2	-	-	-	+	+	-	-	-	-	-	-	-	-	-	-	-	-	-	-	-	-	-	-	-	-	-	-	-	-	-	-	-	-	-	-	-
	Vav2	Vav 2 guanine nucleotide exchange factor	-	-	-	+	+	-	-	-	-	-	-	-	-	-	-	-	-	-	-	-	-	-	-	-	-	-	-	-	-	-	-	-	-	-	-	-
6	Acpl2	Acid phosphatase-like 2	-	-	-	-	+	-	-	-	-	-	-	-	-	-	-	-	-	-	-	-	-	-	-	-	-	-	-	-	-	-	-	-	-	-	-	-
	Ano1	Anoctamin 1, calcium activated chloride channel	-	-	-	-	+	-	-	-	-	-	-	-	-	-	-	-	-	-	-	-	-	-	-	-	-	-	-	-	-	-	-	-	-	-	-	-
	Chrna3	Cholinergic receptor, nicotinic, alpha 3	-	-	-	-	+	-	-	-	-	-	-	-	-	-	-	-	-	-	-	-	-	-	-	-	-	-	-	-	-	-	-	-	-	-	-	-
	Chrnb3	Cholinergic receptor, nicotinic, beta 3	-	-	-	-	+	-	-	-	-	-	-	-	-	-	-	-	-	-	-	-	-	-	-	-	-	-	-	-	-	-	-	-	-	-	-	-
	Ebf4	Early B-cell factor 4	-	-	-	-	+	-	-	-	-	-	-	-	-	-	-	-	-	-	-	-	-	-	-	-	-	-	-	-	-	-	-	-	-	-	-	-
	Fabp7	Fatty acid binding protein 7, brain	-	-	-	-	+	-	-	-	-	-	-	-	-	-	-	-	-	-	-	-	-	-	-	-	-	-	-	-	-	-	-	-	-	-	-	-
	Fam84b	Family with sequence similarity 84, member B	-	-	-	-	+	-	-	-	-	-	-	-	-	-	-	-	-	-	-	-	-	-	-	-	-	-	-	-	-	-	-	-	-	-	-	-
	Gpd1	Glycerol-3-phosphate dehydrogenase 1 (soluble)	-	-	-	-	+	-	-	-	-	-	-	-	-	-	-	-	-	-	-	-	-	-	-	-	-	-	-	-	-	-	-	-	-	-	-	-
	Hhip	Hedgehog interacting protein	-	-	-	-	+	-	-	-	-	-	-	-	-	-	-	-	-	-	-	-	-	-	-	-	-	-	-	-	-	-	-	-	-	-	-	-
	Htr4	5-hydroxytryptamine (serotonin) receptor 4	-	-	-	-	+	-	-	-	-	-	-	-	-	-	-	-	-	-	-	-	-	-	-	-	-	-	-	-	-	-	-	-	-	-	-	-
	Kcnd2	Potassium voltage-gated channel, Shal-related subfamily, member 2	-	-	-	-	+	-	-	-	-	-	-	-	+	-	-	-	-	-	-	-	-	-	-	-	-	-	-	-	-	-	-	-	-	-	-	-
	Mtus2	Microtubule associated tumor suppressor candidate 2	-	-	-	-	+	-	-	-	-	-	-	-	-	-	-	-	-	-	-	-	-	-	-	-	-	-	-	-	-	-	-	-	-	-	-	-
	Neurl1a	Neuralized homolog 1A (Drosophila)	-	-	-	-	+	-	-	-	-	-	-	-	-	-	-	-	-	-	-	-	-	-	-	-	-	-	-	-	-	-	-	-	-	-	-	-
	Nol4	Nucleolar protein 4	-	-	-	-	+	-	-	-	-	-	-	-	-	-	-	-	-	-	-	-	-	-	-	-	-	-	-	-	-	-	-	-	-	-	-	-
	Npr1	Natriuretic peptide receptor A/guanylate cyclase A	-	-	-	-	+	-	-	-	-	-	-	-	-	-	-	-	-	-	-	-	-	-	-	-	-	-	-	-	-	-	-	-	-	-	-	-
	Pde11a	Phosphodiesterase 11A	-	-	-	-	+	-	-	-	-	-	-	-	-	-	-	-	-	-	-	-	-	-	-	-	-	-	-	-	-	-	-	-	-	-	-	-
	Ptpdc1	Protein tyrosine phosphatase domain containing 1	-	-	-	-	+	-	-	-	-	-	-	-	-	-	-	-	-	-	-	-	-	-	-	-	-	-	-	-	-	-	-	-	-	-	-	-
	Rtn4rl2	Reticulon 4 receptor-like 2	-	-	-	-	+	-	-	-	-	-	-	-	-	-	-	-	-	-	-	-	-	-	-	-	-	-	-	-	-	-	-	-	-	-	-	-
	Slc18a3	Vesicular acetylcholine transporter	-	-	-	-	+	-	-	-	-	-	-	-	-	-	-	-	-	-	-	-	-	-	-	-	-	-	-	-	-	-	-	-	-	-	-	-
	Synpr	Synaptoporin	-	-	-	-	+	-	-	-	-	-	-	-	-	-	-	-	-	-	-	-	-	-	-	-	-	-	-	-	-	-	-	-	-	-	-	-
	Syt6	Synaptotagmin VI	-	-	-	-	+	-	-	-	-	-	-	-	-	-	-	-	-	-	-	-	-	-	-	-	-	-	-	-	-	-	-	-	-	-	-	-
	Tmem176b	Transmembrane protein 176B	-	-	-	-	+	-	-	-	-	-	-	-	-	-	-	-	-	-	-	-	-	-	-	-	-	-	-	-	-	-	-	-	-	-	-	-
	Tspan18	Tetraspanin 18	-	-	-	-	+	-	-	-	-	-	-	-	-	-	-	-	-	-	-	-	-	-	-	-	-	-	-	-	-	-	-	-	-	-	-	-
	Zfp618	Zinc fingerprotein 618	-	-	-	-	+	-	-	-	-	-	-	-	-	-	-	-	-	-	-	-	-	-	-	-	-	-	-	-	-	-	-	-	-	-	-	-
	Tac2	Tachykinin 2	-	+	-	-	+	-	-	-	-	-	-	-	-	-	-	-	-	-	-	-	-	-	-	-	-	-	-	-	-	-	-	-	-	-	-	-
7	Phldb2	Pleckstrin homology-like domain, family B, member 2	-	+	-	-	-	+	-	-	-	-	-	-	-	-	-	+	+	-	-	-	-	-	-	-	-	-	-	-	-	-	-	-	-	-	-	-
	Inhba	Inhibin beta-A	-	-	-	-	-	+	-	-	-	-	-	-	-	-	-	-	-	-	-	-	-	-	-	-	-	-	-	-	-	-	-	-	-	-	-	-
	Lhfpl2	Lipoma HMGIC fusion partner-like 2	-	-	-	-	-	+	-	-	-	-	-	-	-	-	-	-	-	-	-	-	-	-	-	-	-	-	-	-	-	-	-	-	-	-	-	-
	Fam69c	Family with sequence similarity 69, member C	-	-	-	-	-	+	-	-	-	-	-	-	-	-	-	-	-	-	-	-	-	-	-	-	-	-	-	-	-	-	-	-	-	-	-	-
	Fzd5	Frizzled homolog 5 (Drosophila)	-	-	-	-	-	+	-	-	-	-	-	-	-	-	-	-	-	-	-	-	-	-	-	-	-	-	-	-	-	-	-	-	-	-	-	-
	Tle1	Transducin-like enhancer of split 1, homolog of Drosophila E(spl)	-	-	-	-	-	+	-	-	-	-	-	-	-	-	-	-	-	-	-	-	-	-	-	-	-	-	-	-	-	-	-	-	-	-	-	-
8	Scn3b	Sodium channel, voltage-gated, type III, beta	+	-	-	+	+	-	+	+	+	+	+	+	+	+	+	+	+	+	+	+	+	+	+	+	-	+	-	-	-	-	-	-	-	-	-	+
	Nek7	NIMA (never in mitosis gene a)-related expressed kinase 7	-	-	-	+	+	+	+	+	+	+	-	+	+	+	+	-	+	+	+	+	+	+	+	-	-	+	-	-	-	-	-	-	-	-	-	+
	Dpysl5	Dihydropyrimidinase-like 5	-	-	-	+	+	+	+	+	+	+	+	+	+	+	+	+	+	+	+	+	+	+	-	-	-	-	-	-	-	-	-	-	-	-	-	+
	Axin2	Axin2	-	-	-	+	+	+	+	+	+	+	-	+	+	+	-	+	+	+	+	+	+	+	-	-	-	-	-	-	-	-	-	-	-	-	-	+
	Amigo2	Adhesion molecule with Ig like domain 2	-	-	-	+	+	-	+	+	+	+	-	+	+	+	+	+	+	+	+	+	+	+	-	-	-	-	-	-	-	-	-	-	-	-	-	+
	Oprm1	Opioid receptor, mu 1	-	-	-	+	+	-	+	+	+	+	-	+	+	+	+	+	+	+	+	+	+	+	-	-	-	-	-	-	-	-	-	-	-	-	-	+
	Adcyap1	Adenylate cyclase activating PILypeptide 1	-	-	-	+	+	-	+	+	+	+	-	+	-	+	-	+	+	-	-	+	+	-	-	-	-	-	-	-	-	+	-	-	-	-	-	+
	Snca	Synuclein, alpha	-	-	-	-	+	+	+	+	+	+	-	+	+	+	+	+	+	+	+	+	+	+	-	-	-	-	-	-	-	-	-	-	-	+	-	+
	Fam131b	Family with sequence similarity 131, member B	-	-	-	-	-	+	+	+	+	+	-	+	+	+	+	+	+	+	+	+	+	+	-	-	-	-	-	-	-	-	-	-	-	-	-	+
	Gbx2	Gastrulation brain homeobox 2	-	-	-	-	-	-	+	+	+	+	-	+	+	+	+	+	+	+	+	+	+	+	+	+	-	-	+	+	-	-	-	-	-	-	-	+
9	Ccdc109b	Coiled-coil domain containing 109B	-	-	-	-	+	-	-	-	-	-	-	+	+	+	+	+	+	+	+	+	+	+	-	-	-	-	-	-	-	-	-	-	-	-	-	-
	Chrm3	Cholinergic receptor, muscarinic 3, cardiac	-	+	-	+	-	-	-	+	-	+	-	+	+	+	+	+	+	+	+	+	+	+	+	-	-	+	-	-	-	+	-	-	-	-	+	+
	Dsel	Dermatan sulfate epimerase-like	-	-	-	+	-	+	-	-	-	+	+	+	+	+	+	+	+	+	+	+	+	+	-	-	-	+	-	-	-	-	-	-	-	+	-	+
	Maob	Monoamine oxidase B	-	-	-	+	-	-	-	-	-	-	-	+	+	+	+	+	+	+	+	+	+	+	-	-	-	+	-	-	-	-	+	-	-	+	-	-
	Pdia5	Protein disulfide isomerase associated 5	-	-	-	-	-	-	-	-	-	-	-	+	+	+	+	+	+	+	+	+	+	+	+	-	-	-	-	-	-	-	-	-	-	-	-	+
	Syt17	Synaptotagmin XVII	-	+	-	+	+	+	-	-	-	-	-	+	+	+	+	+	+	+	+	+	+	+	-	+	-	-	-	-	+	-	-	-	-	+	-	+
	Chrm2	Cholinergic receptor, muscarinic 2, cardiac	+	+	+	+	-	+	+	-	-	+	+	+	-	-	+	+	+	+	+	+	+	+	-	+	-	-	-	-	-	+	-	+	-	+	+	+
10	Galr1	Galanin receptor 1	-	-	-	+	-	-	-	-	-	-	-	+	+	+	-	-	-	-	+	+	+	-	-	-	-	-	-	-	-	-	-	-	-	-	-	-
	Elovl5	ELOVL family member 5	-	-	+	+	-	-	-	-	-	+	-	+	+	-	-	-	-	-	-	-	-	-	-	-	-	-	-	-	-	-	-	-	-	-	-	+
	Mylk	Myosin, light PILypeptide kinase	-	-	-	-	-	-	-	-	-	-	-	+	+	-	-	-	-	-	-	-	-	-	-	-	-	-	-	-	-	+	-	-	-	-	-	-
	Rab3b	RAB3B, member RAS oncogene family	-	-	-	-	-	-	-	-	-	+	+	+	+	+	-	-	-	-	-	-	-	-	-	-	-	-	-	-	-	-	-	-	-	-	-	-
	Gpr151	G protein-coupled receptor 151	-	-	-	+	+	-	-	-	-	-	-	+	+	-	-	-	-	-	-	-	-	-	-	-	-	-	-	-	-	-	-	-	-	-	-	-
11	Gal	Galanin	-	-	-	-	-	-	-	-	-	-	-	+	-	-	-	-	-	-	+	+	+	+	-	-	-	-	-	-	-	-	-	-	-	-	+	+
	Lgals1	Lectin, galactose binding, soluble 1	-	-	-	-	-	-	-	-	-	-	-	+	-	-	-	-	-	-	-	+	+	-	-	-	-	-	-	-	-	-	-	-	-	-	+	+
	Npsr1	Neuropeptide S receptor 1	-	-	-	-	-	-	+	-	-	-	-	+	-	-	-	-	-	-	-	+	+	-	-	-	-	-	-	-	-	-	-	-	-	-	+	-
	Adamts2	A disintegrin-like and metallopeptidase (reprolysin type) with thrombospondin type 1 motif, 2	-	-	-	-	-	-	+	-	+	-	-	+	-	-	-	-	-	-	-	-	-	-	+	-	-	-	-	-	-	+	+	+	+	-	+	-
	Cadps2	Ca2+-dependent activator protein for secretion 2	-	-	-	-	+	-	-	-	-	+	+	+	-	-	-	-	-	-	-	-	-	-	-	-	-	-	-	-	-	-	-	-	-	-	-	+
	Gsto1	Glutathione S-transferase omega 1	-	-	+	+	-	-	-	-	-	-	-	+	-	+	-	-	-	-	-	-	-	-	-	-	-	-	-	-	-	-	-	-	-	-	-	+
	Insrr	Insulin receptor-related receptor	-	-	-	-	+	-	-	-	-	-	-	+	-	-	-	-	-	-	-	-	-	-	-	-	-	-	-	-	-	-	-	-	-	-	-	-
	Peg10	Paternally expressed 10	+	+	-	+	-	-	+	+	-	+	+	+	-	-	-	-	-	-	-	-	-	-	-	-	-	-	-	-	-	-	-	-	-	-	-	-
	Cartpt	CART prepropeptide	-	+	-	-	+	-	+	+	+	+	-	+	-	-	-	-	-	-	-	-	-	-	-	-	-	-	-	-	-	-	-	-	-	-	-	-
12	Opn3	Gap junction protein, gamma 1	-	-	-	-	-	-	-	-	-	-	-	-	-	-	-	-	-	-	-	-	-	-	+	-	+	+	+	+	+	+	+	+	+	+	+	-
	Cnksr3	Cnksr family member 3	-	-	-	-	-	-	-	-	-	-	-	-	-	-	-	-	-	-	-	-	-	-	+	+	+	+	+	+	+	+	+	+	+	+	+	-
	Adarb2	Adenosine deaminase, RNA-specific, B2	-	-	-	-	-	-	-	-	-	-	-	-	-	-	-	-	-	-	-	-	-	-	+	+	+	+	+	+	+	+	+	+	+	+	+	-
	Map3k5	Opsin 3	-	-	-	-	-	-	-	-	-	-	-	-	-	-	-	-	-	-	-	-	-	-	+	+	+	+	+	+	+	+	+	+	+	+	+	+
	Ptprj	Protein tyrosine phosphatase, receptor type, J	-	-	-	-	+	-	-	-	-	-	-	-	-	-	-	-	-	-	-	-	-	-	+	+	+	+	+	+	+	+	+	+	+	+	+	+
	Cacng5	Calcium channel, voltage-dependent, gamma subunit 5	-	-	-	+	+	-	-	-	-	-	-	-	-	-	-	-	-	-	-	-	-	-	+	+	+	+	+	+	+	+	+	+	+	+	+	+
	Gjc1	gap junction protein, gamma 1	-	-	-	-	+	-	-	-	-	-	-	-	-	-	-	-	-	-	-	-	-	-	+	-	+	+	+	+	+	+	+	+	+	+	+	-
13	Stard5	StAR-related lipid transfer (START) domain containing 5	-	-	-	-	-	-	-	-	-	-	-	-	-	-	-	-	-	-	-	-	-	-	-	-	-	-	-	-	-	-	-	-	-	-	+	+
	Eps8l2	EPS8-like 2	-	-	-	-	-	-	-	-	-	-	-	-	-	-	-	-	-	-	-	+	-	-	-	-	-	-	-	-	-	-	-	+	+	-	+	+
	Myo5c	Myosin VC	-	-	-	-	-	-	-	-	-	-	-	-	-	-	-	-	-	-	-	-	-	-	-	-	-	-	-	-	-	-	-	-	-	+	+	+
	Trpm6	Transient receptor potential cation channel, subfamily M, member 6	-	-	-	-	-	+	-	-	-	-	-	-	-	-	-	-	-	-	-	+	+	+	-	-	-	-	-	-	-	-	+	-	+	+	+	+
	Echdc2	Enoyl Coenzyme A hydratase domain containing 2	-	-	-	-	-	-	-	-	-	-	-	-	-	-	-	-	-	-	-	-	-	-	-	-	-	-	-	-	-	-	-	+	+	+	+	+
14	Ahnak2	AHNAK nucleoprotein 2	-	-	-	-	-	-	-	-	-	-	-	-	-	-	-	-	-	-	-	-	-	-	-	-	-	-	-	-	-	-	-	-	-	-	-	+
	Bcl2l11	BCL2-like 11 (apoptosis facilitator)	-	-	-	-	-	-	-	-	-	-	-	-	-	-	-	-	-	-	-	-	-	-	-	-	-	-	-	-	-	-	-	-	-	-	-	+
	C1ql2	Complement component 1, q subcomponent-like 2	-	-	-	-	-	-	-	-	-	-	-	-	-	-	-	-	-	-	-	-	-	-	-	-	-	-	-	-	-	-	-	-	-	-	-	+
	Col5a2	Collagen, type V, alpha 2	-	-	-	-	-	+	-	-	-	-	-	-	-	-	-	-	-	-	-	-	-	-	-	-	-	-	-	-	-	-	-	-	-	-	-	+
	Ddef1	Development and differentiation enhancing	-	-	-	-	-	-	-	-	-	-	-	-	-	-	-	-	-	-	-	-	-	-	-	-	-	-	-	-	-	-	-	-	-	-	-	+
	Dkk3	Dickkopf homolog 3 (Xenopus laevis)	-	-	-	-	-	+	+	-	-	-	-	-	-	-	-	-	-	-	-	-	-	-	-	-	-	-	-	-	-	-	-	-	-	-	-	+
	Ephx2	Epoxide hydrolase 2, cytoplasmic	-	-	-	-	-	-	-	-	-	-	-	-	-	-	-	-	-	-	-	-	-	-	-	-	-	-	-	-	-	-	-	-	-	-	-	+
	Gng13	Guanine nucleotide binding protein 13, gamma	-	-	-	-	-	-	-	-	-	-	-	-	-	-	-	-	-	-	-	-	-	-	-	-	-	-	-	-	-	-	-	-	-	-	-	+
	Ism1	Isthmin 1 homolog (zebrafish)	-	-	-	-	-	-	-	-	-	-	-	-	-	-	-	-	-	-	-	-	-	-	-	-	-	-	-	-	-	-	-	-	-	-	-	+
	Kcng3	Potassium voltage-gated channel, subfamily G, member 3	-	-	-	-	-	-	-	-	-	-	-	-	-	-	-	-	-	-	-	-	-	-	-	-	-	-	-	-	-	-	-	-	-	-	-	+
	Notum	Notum pectinacetylesterase homolog (Drosophila)	-	-	-	-	-	+	-	-	-	-	-	-	-	-	-	-	-	-	-	-	-	-	-	-	-	-	-	-	-	-	-	-	-	-	-	+
	Ntn1	Netrin 1	-	-	-	-	-	-	-	-	-	-	-	-	-	-	-	-	-	-	-	-	-	-	-	-	-	-	-	-	-	-	-	-	-	-	-	+
	Stard13	Serologically defined colon cancer antigen 13	-	-	-	-	-	-	-	-	-	-	-	-	-	-	-	-	-	-	-	-	-	-	-	-	-	-	-	-	-	-	-	-	-	-	-	+
15	Celf4	CUGBP, Elav-like family member 4	+	+	+	+	+	+	+	+	+	+	+	+	+	+	+	+	+	+	+	+	+	+	+	+	+	+	+	+	-	-	-	-	-	+	+	+
	Olfm2	Olfactomedin 2	+	+	+	+	+	+	+	+	+	+	+	+	+	+	+	+	+	+	+	+	+	+	+	+	-	-	-	-	-	+	-	-	-	+	-	+
	Cdh13	Cadherin 13	+	+	+	+	+	+	+	+	+	+	+	+	+	+	+	+	+	+	+	+	+	+	+	-	-	-	-	-	-	-	-	-	-	-	+	-
	Igsf21	Immunoglobin superfamily, member 21	+	+	-	-	+	+	+	+	+	+	+	+	+	+	+	+	+	+	+	+	+	+	+	+	+	-	+	+	+	+	-	-	-	+	-	+
	Calb2	Calbindin 2	+	-	-	+	+	-	+	+	+	+	+	+	+	+	+	+	+	+	+	+	+	+	-	+	+	-	+	-	-	+	-	-	-	-	-	+
16	Parm1	Prostate androgen-regulated mucin-like protein 1	+	+	+	+	-	-	-	+	-	+	+	+	+	-	-	-	-	-	-	-	-	-	-	-	-	-	-	-	-	-	-	-	-	-	-	+
	Ubash3b	Ubiquitin associated and SH3 domain containing, B	+	+	+	-	-	-	-	+	-	+	+	-	-	-	-	-	-	-	-	-	-	-	-	-	-	-	-	-	-	-	-	-	-	-	-	-
	Gad1	Glutamic acid decarboxylase 1	+	+	+	-	-	-	+	+	-	+	+	-	-	-	-	-	-	-	-	-	-	-	-	-	-	-	-	-	-	-	-	-	-	-	-	-
	Gad2	Glutamic acid decarboxylase 2	+	+	+	-	-	-	+	+	-	+	+	-	-	-	-	-	-	-	-	-	-	-	-	-	-	-	-	-	-	-	-	-	-	-	-	-
	Slc32a1	Solute carrier family 32 (GABA vesicular transporter), member 1	+	+	+	-	-	-	+	+	-	+	+	-	-	-	-	-	-	-	-	-	-	-	-	-	-	-	-	-	-	-	-	-	-	-	-	-
	Rpp25	Ribonuclease P 25 subunit (human)	+	+	+	-	-	-	+	+	+	+	+	-	-	-	-	-	-	-	-	-	-	-	-	-	-	-	-	-	-	-	-	-	-	-	-	-
	Gsta4	Glutathione S-transferase, alpha 4	+	+	+	+	-	+	+	+	+	+	+	-	-	-	-	-	-	-	-	-	-	-	-	-	+	-	-	-	-	-	-	-	-	-	-	-
	Pde8b	Phosphodiesterase 8B	+	+	-	-	-	+	+	-	-	+	+	-	-	-	-	-	-	-	-	-	-	-	-	-	-	-	-	-	-	-	-	-	-	-	-	+
	Tle4	Transducin-like enhancer of split 4	+	+	-	-	-	+	+	-	-	+	+	-	-	-	-	-	-	-	-	-	-	-	-	-	-	-	-	-	-	-	-	-	-	-	-	+
17	Pvalb	Parvalbumin	+	+	+	+	-	+	+	+	+	+	-	-	-	-	-	-	-	-	-	-	-	-	+	-	-	-	-	-	-	+	+	+	+	-	-	+
	Emb	Embigin	+	+	+	+	-	+	+	-	-	-	+	-	-	-	-	-	-	-	-	-	-	-	+	-	-	-	-	-	-	+	-	+	+	-	-	+
	Slc39a14	Solute carrier family 39 (zinc transporter), member 14	+	+	+	+	-	+	+	+	+	+	-	-	-	-	-	-	-	-	-	-	-	-	+	+	-	-	-	-	-	+	-	+	+	-	-	+
	Steap2	Six transmembrane epithelial antigen of prostate 2	+	+	+	+	-	-	-	-	-	-	-	+	-	-	-	-	-	-	-	-	-	-	+	-	-	+	-	-	-	+	-	+	+	-	-	+
	Coch	Coagulation factor C homolog (Limulus PILyphemus)	+	+	+	-	-	-	-	-	-	-	-	-	-	-	-	-	-	-	-	-	-	-	+	-	-	-	-	-	-	+	+	+	+	-	+	+
	Abcd2	ATP-binding cassette, sub-family D (ALD), member 2	+	+	+	+	+	-	-	-	-	-	-	-	-	-	-	-	-	-	-	-	-	-	+	-	-	-	+	-	-	+	+	+	+	-	-	+
	Scn1a	Sodium channel, voltage-gated, type I, alpha	+	+	+	+	-	-	+	-	-	+	+	-	-	+	-	-	-	-	-	-	-	-	+	-	+	-	+	+	+	+	+	+	+	-	-	+
	Kcnab2	Potassium voltage-gated channel, shaker-related subfamily, beta member 2	+	+	+	+	-	+	+	-	-	-	-	-	-	-	-	+	+	-	-	-	-	-	+	-	+	-	+	-	-	+	-	-	+	-	+	+
	Kcnab3	Potassium voltage-gated channel, shaker-related subfamily, beta member 3	+	+	+	+	-	-	-	-	-	-	-	-	-	-	-	-	-	-	-	-	-	-	+	-	-	-	+	+	-	+	+	+	+	-	+	+
	Scn4b	Sodium channel, type IV, beta	+	+	+	+	-	-	-	-	-	-	-	-	-	-	-	-	-	-	-	-	-	-	+	-	-	-	+	-	-	+	+	+	+	-	-	+
	Abhd3	Abhydrolase domain containing 3	+	+	+	+	+	-	-	-	-	-	-	-	-	-	-	-	-	-	-	-	-	-	+	-	-	-	+	-	-	+	+	+	+	-	-	+
	Kcnc3	Potassium voltage gated channel, Shaw-related subfamily, member 3	+	+	+	+	+	-	-	-	+	-	+	-	-	-	-	-	-	-	-	-	-	-	+	-	-	-	-	-	-	+	+	+	+	-	-	+
	Paqr4	Progestin and adipoQ receptor family member IV	+	+	+	+	-	-	-	-	-	-	-	-	-	-	-	-	-	-	-	-	-	-	+	-	-	-	-	-	-	+	+	+	+	-	-	+
18	Spp1	Secreted phosphoprotein 1	+	+	+	+	-	-	-	-	-	-	-	-	-	-	+	-	-	+	-	-	-	-	-	-	-	-	-	-	-	-	-	-	-	-	-	-
	Crhr1	Corticotropin releasing hormone receptor 1	+	+	+	+	-	+	-	-	-	-	-	-	-	+	-	-	-	-	-	-	-	-	-	-	-	-	-	-	-	-	-	-	-	-	-	-
	Lgi2	Leucine-rich repeat LGI family, member 2	+	+	+	+	-	+	-	-	+	-	-	-	-	-	-	-	-	-	-	-	-	-	-	-	-	-	-	-	-	-	-	-	-	-	-	+
	Cacna1i	Calcium channel, voltage-dependent, alpha 1I subunit	+	+	+	+	-	+	-	-	-	+	+	-	-	-	-	-	-	-	-	-	-	-	-	-	-	-	-	-	-	+	-	-	-	-	-	+
	Plch1	Phospholipase C, eta 1	-	+	+	+	-	-	-	-	-	-	-	-	-	-	-	-	-	-	-	-	-	-	-	-	-	-	-	-	-	-	-	-	+	-	-	-
	Pmfbp1	PILyamine modulated factor 1 binding protein 1	-	+	+	+	-	-	-	-	-	-	-	-	-	-	-	-	-	-	-	-	-	-	-	-	-	-	-	-	-	-	-	-	-	-	-	+
	Kcns3	Potassium voltage-gated channel, delayed-rectifier, subfamily S, member 3	-	+	+	+	-	-	-	-	-	-	-	-	-	-	-	-	-	-	-	-	-	-	-	-	-	-	-	-	-	-	-	-	-	-	-	-
19	Jup	Junction plakoglobin	-	-	-	+	+	-	+	+	+	+	-	+	+	-	-	+	+	+	+	+	+	+	+	+	+	+	+	-	-	-	-	-	-	+	-	+
	Slc29a1	Solute carrier family 29 (nucleoside transporters), member 1	-	-	-	-	+	-	-	+	+	-	-	+	+	+	+	+	+	+	+	+	+	+	+	+	+	+	+	+	+	-	-	-	-	-	-	+
	Necab1	N-terminal EF-hand calcium binding protein 1	-	+	-	+	-	-	+	+	+	+	+	+	+	+	+	+	+	+	+	+	+	+	+	+	+	+	+	-	-	-	-	-	-	-	-	-
	Glce	Glucuronyl C5-epimerase	-	-	-	+	+	+	+	+	+	+	+	+	+	+	+	+	+	+	+	+	+	+	+	+	+	+	-	-	-	-	-	-	-	-	-	-
	Serpinb6a	Serine (or cysteine) peptidase inhibitor, clade B, member 6a	-	-	-	+	+	+	+	+	+	+	-	+	+	+	+	+	+	+	+	+	+	+	+	+	+	+	-	-	-	-	-	-	-	+	-	+
	Foxp2	Forkhead box P2	-	-	-	+	+	+	+	+	+	+	-	+	+	+	+	+	+	+	+	+	+	+	+	+	+	-	-	+	-	-	-	-	-	-	-	-
	Tox	Thymocyte selection-associated high mobility group box	-	-	-	-	-	+	+	+	+	+	-	+	+	+	-	+	+	+	+	+	+	+	+	-	-	+	-	+	-	-	+	-	-	+	-	-
20	Zfpm2	Zinc finger protein, multitype 2	-	-	+	-	-	-	+	+	+	+	+	-	+	-	-	-	-	-	-	-	-	-	-	-	-	-	-	-	-	-	-	-	-	-	-	-
	Ngb	Neuroglobin	-	-	-	+	+	-	+	+	+	+	+	+	+	-	-	+	+	-	-	-	-	-	-	-	-	-	-	-	-	-	-	-	-	-	-	-
	Rprm	Reprimo, TP53 dependent G2 arrest mediator candidate	-	-	+	+	+	+	+	+	+	+	+	+	+	-	-	+	+	-	-	-	-	-	-	-	-	-	-	-	-	+	-	-	-	-	-	+
	Syt10	Synaptotagmin X	-	-	-	+	+	+	+	+	+	+	+	+	+	+	-	+	+	+	-	-	-	-	-	-	-	-	-	-	-	-	-	-	-	-	-	-
	Baiap3	BAI1-associated protein 3	+	+	-	+	+	-	+	+	+	+	+	+	+	-	-	-	+	-	-	-	-	-	-	-	-	-	-	-	-	-	-	-	-	-	-	-
	Cntnap4	Contactin associated protein-like 4	-	+	-	+	+	+	+	+	+	+	+	+	+	+	-	+	+	+	-	-	-	-	-	-	-	-	-	-	-	+	-	-	-	-	-	-
	Magi3	Membrane associated guanylate kinase	-	+	-	+	+	+	+	+	+	+	+	+	+	-	-	-	+	+	-	-	-	-	-	-	-	-	-	-	-	-	-	-	-	-	-	+
	Gfra1	Glial cell line derived neurotrophic factor family receptor alpha 1	-	+	+	+	+	+	+	+	+	+	+	+	+	-	-	-	-	-	-	-	-	-	-	-	-	-	-	-	-	-	-	+	-	-	-	-
	Epha8	Eph receptor A8	-	+	-	-	+	+	-	+	+	+	+	-	-	-	-	-	-	-	-	-	-	-	-	-	-	-	-	-	-	+	-	-	-	+	+	-
21	Igfbp4	Insulin-like growth factor binding protein 4	-	-	-	-	-	+	+	+	-	+	-	-	-	-	-	-	-	-	-	-	-	-	-	-	-	-	-	-	-	-	-	-	-	-	-	-
	Tpbg	trophoblast glycoprotein	-	-	-	+	-	+	+	+	+	+	-	-	-	-	-	-	-	-	-	-	-	-	-	-	-	-	-	-	-	-	-	-	-	-	-	-
	Lin7a	Lin-7 homolog A (C. elegans)	-	-	-	+	-	+	+	+	+	+	-	+	+	-	-	-	-	-	-	-	-	-	-	-	-	-	-	-	-	-	-	-	-	-	-	-
	Tmem176a	Transmembrane protein 176A	-	-	-	-	+	+	+	+	-	+	-	+	+	-	-	-	-	-	-	-	-	-	-	-	-	-	-	-	-	-	-	-	-	-	-	-
	Kirrel3	Kin of IRRE like 3 (Drosophila)	-	+	+	-	-	+	+	+	+	+	-	+	+	+	-	+	+	+	+	-	-	-	-	-	-	-	-	-	-	+	-	-	-	+	-	+
	Rasal1	RAS protein activator like 1 (GAP1 like)	-	-	-	-	-	+	+	+	-	+	-	+	+	+	-	+	+	+	-	-	-	-	-	-	-	-	-	-	-	-	-	-	-	-	-	-
	Lypd6	LY6/PLAUR domain containing 6	-	+	-	-	-	+	+	-	+	-	-	-	-	-	+	+	+	+	-	+	-	-	-	-	-	-	-	-	-	-	-	-	-	-	-	-
	Lypd6b	LY6/PLAUR domain containing 6B	+	+	-	-	-	+	+	+	+	+	-	-	-	-	+	+	+	+	-	+	-	-	-	-	-	-	-	-	-	-	-	-	-	-	-	-
22	Grid2ip	Glutamate receptor, ionotropic, delta 2 (Grid2) interacting protein 1	-	-	-	-	-	+	+	-	-	-	-	+	+	+	+	+	+	+	+	+	+	+	+	+	+	+	+	+	+	+	+	+	+	+	+	+
	Ptpn4	Protein Tyrosine Phosphatase, Non-Receptor Type 4	-	-	-	-	-	+	+	-	-	-	-	+	+	+	+	+	+	+	+	+	+	+	+	+	+	+	+	+	+	+	+	+	+	+	+	+
	Lef1	Lymphoid enhancer-binding factor 1	-	-	-	-	-	+	+	-	-	-	-	-	-	+	+	+	+	+	+	+	+	+	+	+	+	+	+	+	+	+	+	+	+	+	+	+
	Amotl1	Angiomotin like 1	-	-	-	+	+	+	+	-	-	-	-	+	+	+	+	+	+	+	+	-	-	+	+	+	+	+	+	+	+	+	+	+	+	+	+	+
	Sprn	Shadow of prion protein	-	-	-	-	+	+	+	-	-	-	-	+	+	+	+	+	+	+	+	-	-	-	+	+	+	+	+	+	+	+	+	+	+	+	-	+
	Grm1	Glutamate receptor, metabotropic 1	+	+	-	-	-	+	+	-	-	-	-	+	+	+	+	+	+	+	-	-	-	-	+	+	+	+	+	+	+	+	+	+	+	+	+	+
	Ppp4r4	Protein phosphatase 4, regulatory subunit 4	+	+	-	-	-	+	+	-	-	-	-	+	+	+	+	+	+	+	-	-	-	+	+	+	+	+	+	+	+	+	+	+	+	+	-	+
	Gabra4	Amma-aminobutyric acid (GABA) A receptor, alpha 4	-	-	-	-	-	+	+	-	-	-	-	+	+	+	+	+	+	+	+	-	-	-	+	+	+	+	+	+	+	+	+	+	+	+	+	+
	Dgki	Diacylglycerol kinase, iota	-	-	-	-	-	+	+	-	-	-	-	+	+	+	+	+	+	+	+	-	-	-	+	+	+	+	+	+	+	+	+	+	+	-	-	+
	Gpr12	G-protein coupled receptor 12	-	-	-	-	-	+	+	-	-	-	-	+	+	+	+	+	+	+	+	-	-	-	+	+	+	+	+	+	+	+	+	+	+	-	-	+
	Rorb	RAR-related orphan receptor beta	-	-	-	-	-	+	+	+	+	-	-	+	+	+	+	+	+	+	+	+	-	-	-	+	+	-	+	+	+	+	+	+	+	+	+	+
	2410066E13Rik	Maturin, neural progenitor differentiation regulator homolog (Xenopus)	-	-	-	-	-	+	+	+	+	-	-	+	+	+	+	+	+	+	+	-	-	-	+	+	+	-	+	+	+	+	+	+	+	+	+	+
	Ogfrl1	opioid growth factor receptor-like 1	-	+	-	-	-	+	+	+	+	-	-	+	+	+	+	+	+	-	+	-	-	-	+	+	+	-	+	+	+	+	+	+	+	-	-	+
	Inpp5a	Inositol polyphosphate-5-phosphatase	+	+	-	-	+	+	+	+	+	-	-	+	+	+	+	+	+	+	+	-	-	-	+	+	+	+	+	+	+	+	+	+	+	+	-	+
	Tspan33	Tetraspanin 33	-	-	-	-	+	+	+	+	+	-	-	+	+	+	+	+	+	+	+	-	-	-	+	+	+	+	+	+	+	+	+	+	+	-	-	+
23	Epha1	Eph receptor A1	-	-	-	-	-	+	-	-	-	-	-	+	+	+	+	-	+	+	+	+	+	+	-	-	-	-	-	-	-	-	-	-	-	-	-	+
	Fam20a	Family with sequence similarity 20, member A	-	-	-	-	-	+	-	-	-	-	-	+	+	+	-	-	+	+	+	+	+	-	-	-	-	-	-	-	-	-	-	-	-	-	-	-
	Fam65b	Family with sequence similarity 65, member B	-	-	-	-	-	+	-	-	-	-	-	+	+	+	-	-	+	+	+	+	-	-	-	-	-	-	-	-	-	-	-	-	-	-	-	-
	Mc3r	Melanocortin 3 Receptor	-	-	-	-	-	-	-	-	-	-	-	+	+	-	-	-	+	+	+	+	-	-	-	-	-	-	-	-	-	-	-	-	-	-	-	-
	Prokr2	Prokineticin receptor 2	-	-	-	+	-	-	-	-	-	-	-	+	+	-	-	-	+	+	+	+	-	-	-	-	-	-	-	-	-	-	-	-	-	-	-	-
	Lypd1	Ly6/Plaur domain containing 1	+	+	-	-	-	-	+	+	+	+	+	+	+	-	-	-	+	-	+	+	+	+	-	+	-	-	-	-	-	+	-	-	-	-	-	+
	Fbln1	Fibulin 1	-	-	-	-	-	-	-	+	+	+	-	+	+	+	+	-	+	+	+	+	-	-	-	-	-	-	-	-	-	-	-	-	-	-	-	-
	Slc30a3	Solute carrier family 30 (zinc transporter), member 3	+	+	-	-	-	-	+	-	-	-	-	+	+	+	+	-	+	+	+	+	+	+	-	-	-	-	-	-	-	-	-	-	-	-	-	+
	Ankrd34b	Ankyrin repeat domain 34B	+	+	+	+	-	+	+	-	+	+	+	+	+	+	+	-	+	+	+	-	-	-	-	-	-	-	-	-	-	-	-	-	-	-	-	-
	Gdpd2	Glycerophosphodiester phosphodiesterase domain containing 2	-	-	-	-	-	-	+	+	+	+	-	+	+	+	+	+	+	+	+	+	-	-	-	-	-	-	-	-	-	-	-	-	-	-	-	+
	Nmbr	Neuromedin B receptor	-	-	-	-	-	-	-	-	+	-	-	+	+	-	-	+	+	+	+	+	+	+	-	-	-	-	-	-	-	-	-	-	-	-	-	-
	Cacng3	Calcium channel, voltage-dependent, gamma subunit 3	-	-	-	-	-	-	-	-	-	-	-	+	+	+	-	+	+	+	+	+	-	-	-	-	-	-	-	-	-	+	-	-	-	-	-	+
	Wfs1	Wolfram syndrome 1 homolog (human)	-	+	+	-	-	-	+	+	-	+	+	+	+	+	+	+	+	+	+	-	-	-	-	-	-	-	-	-	-	-	-	-	-	-	-	+
	Mgll	Monoglyceride lipase	-	+	-	-	+	-	-	-	-	+	+	+	+	-	-	+	+	+	+	+	+	+	+	+	+	+	-	-	+	-	-	-	-	+	-	+
	Pou6f2	POU domain, class 6, transcription factor 2	+	+	-	+	+	-	+	-	-	+	+	-	-	-	-	+	+	-	-	+	+	-	-	+	+	-	+	+	+	-	-	-	-	+	+	-
24	Fstl4	Follistatin-like 4	-	-	-	-	-	-	-	-	-	-	-	-	-	-	-	-	-	-	-	-	-	-	+	+	+	+	+	+	+	-	+	+	+	-	-	+
	Camk1d	calcium/calmodulin-dependent protein kinase ID	-	-	-	-	-	-	-	-	-	-	-	-	-	-	-	-	-	-	-	-	-	-	+	-	+	+	+	+	+	-	+	+	+	-	-	+
	Gpr88	G-protein coupled receptor 88	-	-	-	-	-	-	-	-	-	-	-	-	-	-	-	-	-	-	-	-	-	-	+	-	+	+	+	+	+	-	+	+	+	-	-	-
	Adamts19	A disintegrin-like and metallopeptidase (reprolysin type) with thrombospondin type 1 motif, 19	-	-	-	-	-	-	-	-	-	-	-	-	-	-	-	-	-	-	-	-	-	-	+	-	+	+	+	+	+	+	-	+	+	-	-	-
	Rell1	ReLT-like 1	-	-	-	-	+	-	-	-	-	-	-	-	-	-	-	-	-	-	-	-	-	-	+	+	+	+	+	+	+	+	+	+	+	-	-	-
	Pde7b	Phosphodiesterase 7B	-	-	-	-	-	-	-	-	-	-	-	-	-	-	-	-	-	-	-	-	-	-	+	+	+	+	+	+	+	+	+	+	+	-	-	+
25	Wnt4	Wingless-related MMTV integration site 4	-	-	-	-	-	+	-	-	-	-	-	-	-	-	-	-	-	-	-	-	-	-	-	-	-	-	-	-	-	+	-	-	-	-	-	-
	Ier3	Immediate early response 3	-	-	-	-	-	+	-	-	-	-	-	-	-	-	-	-	-	-	-	-	-	-	-	-	-	-	-	-	-	+	-	-	-	-	-	-
	Cd59a	CD59a antigen	-	-	+	-	-	+	-	-	-	-	-	-	-	-	-	-	-	-	-	-	-	-	-	-	-	-	-	-	-	+	-	-	-	-	-	-
	Tnc	Tenascin C	-	-	-	-	-	+	-	-	-	-	-	-	-	-	-	-	-	-	-	-	-	-	+	+	+	-	-	-	-	+	-	-	-	-	-	-
