# Supplementary material for: Molecular anatomy of the thalamic complex and the underlying transcription factors
Source: Brain Struct Funct. 2015 May 12;221:2493–510. doi: 10.1007/s00429-015-1052-5 (PMC4884203; doi:10.1007/s00429-015-1052-5)
Supplement: Supplementary file 3 — Supplementary material 3 (XLS 284 kb) [file 429_2015_1052_MOESM3_ESM.xls]

## Sheet: Arkusz1
Thalamus and epithalamus genes	Control genes (all genes from Allen Brain Atlas)
Ensembl Gene	Ensembl Gene
ENSMUSG00000000142	ENSMUSG00000026003
ENSMUSG00000000168	ENSMUSG00000018574
ENSMUSG00000000263	ENSMUSG00000020704
ENSMUSG00000000296	ENSMUSG00000020681
ENSMUSG00000000753	ENSMUSG00000020681
ENSMUSG00000000766	ENSMUSG00000023328
ENSMUSG00000001504	ENSMUSG00000028405
ENSMUSG00000001552	ENSMUSG00000027107
ENSMUSG00000001763	ENSMUSG00000027577
ENSMUSG00000001985	ENSMUSG00000031491
ENSMUSG00000001995	ENSMUSG00000031491
ENSMUSG00000002475	ENSMUSG00000030525
ENSMUSG00000002489	ENSMUSG00000041189
ENSMUSG00000002900	ENSMUSG00000027950
ENSMUSG00000002997	ENSMUSG00000026251
ENSMUSG00000003228	ENSMUSG00000014609
ENSMUSG00000003279	ENSMUSG00000026253
ENSMUSG00000003411	ENSMUSG00000031972
ENSMUSG00000003531	ENSMUSG00000029580
ENSMUSG00000003541	ENSMUSG00000068614
ENSMUSG00000003974	ENSMUSG00000000530
ENSMUSG00000004031	ENSMUSG00000020774
ENSMUSG00000004151	ENSMUSG00000011256
ENSMUSG00000004366	ENSMUSG00000022893
ENSMUSG00000004633	ENSMUSG00000022994
ENSMUSG00000005583	ENSMUSG00000031659
ENSMUSG00000005640	ENSMUSG00000031659
ENSMUSG00000005716	ENSMUSG00000022376
ENSMUSG00000006369	ENSMUSG00000005580
ENSMUSG00000006435	ENSMUSG00000024256
ENSMUSG00000006717	ENSMUSG00000029778
ENSMUSG00000008305	ENSMUSG00000039197
ENSMUSG00000008318	ENSMUSG00000030790
ENSMUSG00000009621	ENSMUSG00000020178
ENSMUSG00000009647	ENSMUSG00000045875
ENSMUSG00000010175	ENSMUSG00000027335
ENSMUSG00000010825	ENSMUSG00000033717
ENSMUSG00000013076	ENSMUSG00000058620
ENSMUSG00000015202	ENSMUSG00000035283
ENSMUSG00000015709	ENSMUSG00000011148
ENSMUSG00000016128	ENSMUSG00000025432
ENSMUSG00000016487	ENSMUSG00000030607
ENSMUSG00000016664	ENSMUSG00000030607
ENSMUSG00000016763	ENSMUSG00000041936
ENSMUSG00000016918	ENSMUSG00000005705
ENSMUSG00000017493	ENSMUSG00000031980
ENSMUSG00000017978	ENSMUSG00000049115
ENSMUSG00000018470	ENSMUSG00000054988
ENSMUSG00000018486	ENSMUSG00000024397
ENSMUSG00000018589	ENSMUSG00000019866
ENSMUSG00000018849	ENSMUSG00000000731
ENSMUSG00000019359	ENSMUSG00000026817
ENSMUSG00000019820	ENSMUSG00000026817
ENSMUSG00000019828	ENSMUSG00000028527
ENSMUSG00000019865	ENSMUSG00000089945
ENSMUSG00000019874	ENSMUSG00000022636
ENSMUSG00000019888	ENSMUSG00000031378
ENSMUSG00000019906	ENSMUSG00000053279
ENSMUSG00000019966	ENSMUSG00000029455
ENSMUSG00000019990	ENSMUSG00000017390
ENSMUSG00000020044	ENSMUSG00000001642
ENSMUSG00000020121	ENSMUSG00000055471
ENSMUSG00000020167	ENSMUSG00000032807
ENSMUSG00000020176	ENSMUSG00000020891
ENSMUSG00000020218	ENSMUSG00000005686
ENSMUSG00000020241	ENSMUSG00000022265
ENSMUSG00000020264	ENSMUSG00000031543
ENSMUSG00000020607	ENSMUSG00000069601
ENSMUSG00000020614	ENSMUSG00000032249
ENSMUSG00000020732	ENSMUSG00000016319
ENSMUSG00000020785	ENSMUSG00000021866
ENSMUSG00000020848	ENSMUSG00000029484
ENSMUSG00000020866	ENSMUSG00000029994
ENSMUSG00000020902	ENSMUSG00000027712
ENSMUSG00000020953	ENSMUSG00000018340
ENSMUSG00000021036	ENSMUSG00000024997
ENSMUSG00000021068	ENSMUSG00000063558
ENSMUSG00000021130	ENSMUSG00000009090
ENSMUSG00000021136	ENSMUSG00000009090
ENSMUSG00000021209	ENSMUSG00000002957
ENSMUSG00000021215	ENSMUSG00000024480
ENSMUSG00000021219	ENSMUSG00000030519
ENSMUSG00000021379	ENSMUSG00000037032
ENSMUSG00000021477	ENSMUSG00000029207
ENSMUSG00000021501	ENSMUSG00000005871
ENSMUSG00000021536	ENSMUSG00000002985
ENSMUSG00000021585	ENSMUSG00000030551
ENSMUSG00000021591	ENSMUSG00000030551
ENSMUSG00000021684	ENSMUSG00000022892
ENSMUSG00000021719	ENSMUSG00000023013
ENSMUSG00000021728	ENSMUSG00000028435
ENSMUSG00000021752	ENSMUSG00000024411
ENSMUSG00000021959	ENSMUSG00000046532
ENSMUSG00000021991	ENSMUSG00000067274
ENSMUSG00000022040	ENSMUSG00000022602
ENSMUSG00000022297	ENSMUSG00000048076
ENSMUSG00000022307	ENSMUSG00000051853
ENSMUSG00000022377	ENSMUSG00000051853
ENSMUSG00000022416	ENSMUSG00000021125
ENSMUSG00000022419	ENSMUSG00000035133
ENSMUSG00000022494	ENSMUSG00000001313
ENSMUSG00000022656	ENSMUSG00000015709
ENSMUSG00000022658	ENSMUSG00000055116
ENSMUSG00000022707	ENSMUSG00000035277
ENSMUSG00000022763	ENSMUSG00000022620
ENSMUSG00000022836	ENSMUSG00000020884
ENSMUSG00000022844	ENSMUSG00000038872
ENSMUSG00000022883	ENSMUSG00000026628
ENSMUSG00000023019	ENSMUSG00000034218
ENSMUSG00000023367	ENSMUSG00000037984
ENSMUSG00000023885	ENSMUSG00000033161
ENSMUSG00000023909	ENSMUSG00000041329
ENSMUSG00000023942	ENSMUSG00000029467
ENSMUSG00000024026	ENSMUSG00000025428
ENSMUSG00000024064	ENSMUSG00000022890
ENSMUSG00000024424	ENSMUSG00000052459
ENSMUSG00000024480	ENSMUSG00000006273
ENSMUSG00000024524	ENSMUSG00000019210
ENSMUSG00000024553	ENSMUSG00000019302
ENSMUSG00000024556	ENSMUSG00000037685
ENSMUSG00000024558	ENSMUSG00000025324
ENSMUSG00000024642	ENSMUSG00000054428
ENSMUSG00000024647	ENSMUSG00000024121
ENSMUSG00000024727	ENSMUSG00000031297
ENSMUSG00000024743	ENSMUSG00000037727
ENSMUSG00000024897	ENSMUSG00000024182
ENSMUSG00000024985	ENSMUSG00000000142
ENSMUSG00000025089	ENSMUSG00000060802
ENSMUSG00000025277	ENSMUSG00000024959
ENSMUSG00000025314	ENSMUSG00000028416
ENSMUSG00000025351	ENSMUSG00000032033
ENSMUSG00000025400	ENSMUSG00000004892
ENSMUSG00000025425	ENSMUSG00000020650
ENSMUSG00000025475	ENSMUSG00000030268
ENSMUSG00000025477	ENSMUSG00000027792
ENSMUSG00000025504	ENSMUSG00000032263
ENSMUSG00000025739	ENSMUSG00000022508
ENSMUSG00000025813	ENSMUSG00000029681
ENSMUSG00000025889	ENSMUSG00000030814
ENSMUSG00000025903	ENSMUSG00000058831
ENSMUSG00000025931	ENSMUSG00000048482
ENSMUSG00000026042	ENSMUSG00000046432
ENSMUSG00000026080	ENSMUSG00000004446
ENSMUSG00000026158	ENSMUSG00000027381
ENSMUSG00000026235	ENSMUSG00000019874
ENSMUSG00000026322	ENSMUSG00000021835
ENSMUSG00000026384	ENSMUSG00000021835
ENSMUSG00000026393	ENSMUSG00000021835
ENSMUSG00000026509	ENSMUSG00000032179
ENSMUSG00000026525	ENSMUSG00000008999
ENSMUSG00000026778	ENSMUSG00000078566
ENSMUSG00000026811	ENSMUSG00000038871
ENSMUSG00000027016	ENSMUSG00000038871
ENSMUSG00000027217	ENSMUSG00000031130
ENSMUSG00000027381	ENSMUSG00000023175
ENSMUSG00000027400	ENSMUSG00000032589
ENSMUSG00000027531	ENSMUSG00000036478
ENSMUSG00000027610	ENSMUSG00000020423
ENSMUSG00000027669	ENSMUSG00000022863
ENSMUSG00000027712	ENSMUSG00000022863
ENSMUSG00000027784	ENSMUSG00000025217
ENSMUSG00000027820	ENSMUSG00000041736
ENSMUSG00000027834	ENSMUSG00000036887
ENSMUSG00000027849	ENSMUSG00000036896
ENSMUSG00000027860	ENSMUSG00000073418
ENSMUSG00000027931	ENSMUSG00000004110
ENSMUSG00000027950	ENSMUSG00000020866
ENSMUSG00000027985	ENSMUSG00000073202
ENSMUSG00000027994	ENSMUSG00000021991
ENSMUSG00000028020	ENSMUSG00000057914
ENSMUSG00000028063	ENSMUSG00000003352
ENSMUSG00000028082	ENSMUSG00000017412
ENSMUSG00000028173	ENSMUSG00000014226
ENSMUSG00000028278	ENSMUSG00000003534
ENSMUSG00000028339	ENSMUSG00000032231
ENSMUSG00000028358	ENSMUSG00000028222
ENSMUSG00000028364	ENSMUSG00000003657
ENSMUSG00000028383	ENSMUSG00000003657
ENSMUSG00000028519	ENSMUSG00000030669
ENSMUSG00000028532	ENSMUSG00000023964
ENSMUSG00000028613	ENSMUSG00000001175
ENSMUSG00000028626	ENSMUSG00000036438
ENSMUSG00000028661	ENSMUSG00000019370
ENSMUSG00000028988	ENSMUSG00000041261
ENSMUSG00000029093	ENSMUSG00000024617
ENSMUSG00000029151	ENSMUSG00000021820
ENSMUSG00000029168	ENSMUSG00000038128
ENSMUSG00000029189	ENSMUSG00000021501
ENSMUSG00000029207	ENSMUSG00000028656
ENSMUSG00000029211	ENSMUSG00000026509
ENSMUSG00000029330	ENSMUSG00000001794
ENSMUSG00000029334	ENSMUSG00000027562
ENSMUSG00000029359	ENSMUSG00000000805
ENSMUSG00000029482	ENSMUSG00000031883
ENSMUSG00000029516	ENSMUSG00000028914
ENSMUSG00000029563	ENSMUSG00000007122
ENSMUSG00000029602	ENSMUSG00000027861
ENSMUSG00000029651	ENSMUSG00000051980
ENSMUSG00000029810	ENSMUSG00000021585
ENSMUSG00000029819	ENSMUSG00000063063
ENSMUSG00000029822	ENSMUSG00000006932
ENSMUSG00000029859	ENSMUSG00000034101
ENSMUSG00000029860	ENSMUSG00000039153
ENSMUSG00000029861	ENSMUSG00000006362
ENSMUSG00000030043	ENSMUSG00000031885
ENSMUSG00000030067	ENSMUSG00000024647
ENSMUSG00000030089	ENSMUSG00000024039
ENSMUSG00000030102	ENSMUSG00000009575
ENSMUSG00000030103	ENSMUSG00000025907
ENSMUSG00000030351	ENSMUSG00000032532
ENSMUSG00000030659	ENSMUSG00000029193
ENSMUSG00000030711	ENSMUSG00000030898
ENSMUSG00000030747	ENSMUSG00000000184
ENSMUSG00000030770	ENSMUSG00000020326
ENSMUSG00000030772	ENSMUSG00000063015
ENSMUSG00000031075	ENSMUSG00000034024
ENSMUSG00000031109	ENSMUSG00000025613
ENSMUSG00000031297	ENSMUSG00000026011
ENSMUSG00000031303	ENSMUSG00000028076
ENSMUSG00000031343	ENSMUSG00000047139
ENSMUSG00000031492	ENSMUSG00000004609
ENSMUSG00000031529	ENSMUSG00000016494
ENSMUSG00000031558	ENSMUSG00000029426
ENSMUSG00000031561	ENSMUSG00000048120
ENSMUSG00000031661	ENSMUSG00000015085
ENSMUSG00000031709	ENSMUSG00000023274
ENSMUSG00000031772	ENSMUSG00000032679
ENSMUSG00000031785	ENSMUSG00000024670
ENSMUSG00000031837	ENSMUSG00000025351
ENSMUSG00000031841	ENSMUSG00000037706
ENSMUSG00000032036	ENSMUSG00000053044
ENSMUSG00000032172	ENSMUSG00000030342
ENSMUSG00000032224	ENSMUSG00000027330
ENSMUSG00000032238	ENSMUSG00000022799
ENSMUSG00000032252	ENSMUSG00000022321
ENSMUSG00000032261	ENSMUSG00000031673
ENSMUSG00000032263	ENSMUSG00000031673
ENSMUSG00000032303	ENSMUSG00000031841
ENSMUSG00000032348	ENSMUSG00000031841
ENSMUSG00000032368	ENSMUSG00000031962
ENSMUSG00000032437	ENSMUSG00000024304
ENSMUSG00000032500	ENSMUSG00000061048
ENSMUSG00000032578	ENSMUSG00000000305
ENSMUSG00000032601	ENSMUSG00000000305
ENSMUSG00000032625	ENSMUSG00000000305
ENSMUSG00000032679	ENSMUSG00000039385
ENSMUSG00000032788	ENSMUSG00000036510
ENSMUSG00000033063	ENSMUSG00000025370
ENSMUSG00000033149	ENSMUSG00000028969
ENSMUSG00000033174	ENSMUSG00000048895
ENSMUSG00000033287	ENSMUSG00000023067
ENSMUSG00000033350	ENSMUSG00000003031
ENSMUSG00000033542	ENSMUSG00000073802
ENSMUSG00000033781	ENSMUSG00000028551
ENSMUSG00000033849	ENSMUSG00000066860
ENSMUSG00000033910	ENSMUSG00000033022
ENSMUSG00000033949	ENSMUSG00000030878
ENSMUSG00000033998	ENSMUSG00000034957
ENSMUSG00000034205	ENSMUSG00000034957
ENSMUSG00000034220	ENSMUSG00000071637
ENSMUSG00000034295	ENSMUSG00000038192
ENSMUSG00000034312	ENSMUSG00000021919
ENSMUSG00000034472	ENSMUSG00000021194
ENSMUSG00000034486	ENSMUSG00000027350
ENSMUSG00000034520	ENSMUSG00000074340
ENSMUSG00000034570	ENSMUSG00000030077
ENSMUSG00000034648	ENSMUSG00000078185
ENSMUSG00000034684	ENSMUSG00000006958
ENSMUSG00000034687	ENSMUSG00000032773
ENSMUSG00000034701	ENSMUSG00000046159
ENSMUSG00000034825	ENSMUSG00000046159
ENSMUSG00000035168	ENSMUSG00000040495
ENSMUSG00000035274	ENSMUSG00000025199
ENSMUSG00000035513	ENSMUSG00000021239
ENSMUSG00000035580	ENSMUSG00000024526
ENSMUSG00000035681	ENSMUSG00000032578
ENSMUSG00000035849	ENSMUSG00000029516
ENSMUSG00000035891	ENSMUSG00000051159
ENSMUSG00000036006	ENSMUSG00000001270
ENSMUSG00000036095	ENSMUSG00000030399
ENSMUSG00000036155	ENSMUSG00000000308
ENSMUSG00000036192	ENSMUSG00000056025
ENSMUSG00000036206	ENSMUSG00000022843
ENSMUSG00000036242	ENSMUSG00000004317
ENSMUSG00000036264	ENSMUSG00000025439
ENSMUSG00000036298	ENSMUSG00000022512
ENSMUSG00000036452	ENSMUSG00000041378
ENSMUSG00000036466	ENSMUSG00000002190
ENSMUSG00000036545	ENSMUSG00000068917
ENSMUSG00000036611	ENSMUSG00000029238
ENSMUSG00000036856	ENSMUSG00000028478
ENSMUSG00000036907	ENSMUSG00000022037
ENSMUSG00000037014	ENSMUSG00000025804
ENSMUSG00000037104	ENSMUSG00000044052
ENSMUSG00000037492	ENSMUSG00000015759
ENSMUSG00000037653	ENSMUSG00000024873
ENSMUSG00000037656	ENSMUSG00000006782
ENSMUSG00000037902	ENSMUSG00000006782
ENSMUSG00000037940	ENSMUSG00000006782
ENSMUSG00000038026	ENSMUSG00000044288
ENSMUSG00000038042	ENSMUSG00000062585
ENSMUSG00000038065	ENSMUSG00000028444
ENSMUSG00000038128	ENSMUSG00000055022
ENSMUSG00000038178	ENSMUSG00000020953
ENSMUSG00000038264	ENSMUSG00000039462
ENSMUSG00000038537	ENSMUSG00000027966
ENSMUSG00000038587	ENSMUSG00000032332
ENSMUSG00000038602	ENSMUSG00000022371
ENSMUSG00000038623	ENSMUSG00000028339
ENSMUSG00000038650	ENSMUSG00000001435
ENSMUSG00000038665	ENSMUSG00000026141
ENSMUSG00000038677	ENSMUSG00000031503
ENSMUSG00000038702	ENSMUSG00000031274
ENSMUSG00000038764	ENSMUSG00000026837
ENSMUSG00000038902	ENSMUSG00000026042
ENSMUSG00000038990	ENSMUSG00000001119
ENSMUSG00000039037	ENSMUSG00000001119
ENSMUSG00000039057	ENSMUSG00000020241
ENSMUSG00000039059	ENSMUSG00000048126
ENSMUSG00000039087	ENSMUSG00000026147
ENSMUSG00000039145	ENSMUSG00000028626
ENSMUSG00000039197	ENSMUSG00000027570
ENSMUSG00000039239	ENSMUSG00000026553
ENSMUSG00000039252	ENSMUSG00000028971
ENSMUSG00000039313	ENSMUSG00000031818
ENSMUSG00000039470	ENSMUSG00000030785
ENSMUSG00000039474	ENSMUSG00000014313
ENSMUSG00000039913	ENSMUSG00000037852
ENSMUSG00000039943	ENSMUSG00000025586
ENSMUSG00000040118	ENSMUSG00000033615
ENSMUSG00000040125	ENSMUSG00000022212
ENSMUSG00000040147	ENSMUSG00000024900
ENSMUSG00000040297	ENSMUSG00000032291
ENSMUSG00000040373	ENSMUSG00000026853
ENSMUSG00000040430	ENSMUSG00000049796
ENSMUSG00000040536	ENSMUSG00000018634
ENSMUSG00000040713	ENSMUSG00000003476
ENSMUSG00000040972	ENSMUSG00000007888
ENSMUSG00000041046	ENSMUSG00000007440
ENSMUSG00000041272	ENSMUSG00000016481
ENSMUSG00000041324	ENSMUSG00000021613
ENSMUSG00000041468	ENSMUSG00000068742
ENSMUSG00000041488	ENSMUSG00000024041
ENSMUSG00000041548	ENSMUSG00000030905
ENSMUSG00000041552	ENSMUSG00000005683
ENSMUSG00000041773	ENSMUSG00000071714
ENSMUSG00000041842	ENSMUSG00000032312
ENSMUSG00000041923	ENSMUSG00000021614
ENSMUSG00000041959	ENSMUSG00000026421
ENSMUSG00000041992	ENSMUSG00000030470
ENSMUSG00000042249	ENSMUSG00000027447
ENSMUSG00000042401	ENSMUSG00000005054
ENSMUSG00000042524	ENSMUSG00000030970
ENSMUSG00000042743	ENSMUSG00000042340
ENSMUSG00000042816	ENSMUSG00000021939
ENSMUSG00000042834	ENSMUSG00000021477
ENSMUSG00000042988	ENSMUSG00000038642
ENSMUSG00000043587	ENSMUSG00000024910
ENSMUSG00000043636	ENSMUSG00000031078
ENSMUSG00000043811	ENSMUSG00000029705
ENSMUSG00000043857	ENSMUSG00000042589
ENSMUSG00000044221	ENSMUSG00000052336
ENSMUSG00000044534	ENSMUSG00000019590
ENSMUSG00000044912	ENSMUSG00000052914
ENSMUSG00000045005	ENSMUSG00000021259
ENSMUSG00000045053	ENSMUSG00000001467
ENSMUSG00000045201	ENSMUSG00000039519
ENSMUSG00000045246	ENSMUSG00000028519
ENSMUSG00000045287	ENSMUSG00000055639
ENSMUSG00000045312	ENSMUSG00000022174
ENSMUSG00000045659	ENSMUSG00000026401
ENSMUSG00000045672	ENSMUSG00000039952
ENSMUSG00000045733	ENSMUSG00000021609
ENSMUSG00000045871	ENSMUSG00000000889
ENSMUSG00000045994	ENSMUSG00000026385
ENSMUSG00000046178	ENSMUSG00000020476
ENSMUSG00000046182	ENSMUSG00000059824
ENSMUSG00000046314	ENSMUSG00000060534
ENSMUSG00000046480	ENSMUSG00000020098
ENSMUSG00000046546	ENSMUSG00000020182
ENSMUSG00000046844	ENSMUSG00000022377
ENSMUSG00000047881	ENSMUSG00000059213
ENSMUSG00000047904	ENSMUSG00000001666
ENSMUSG00000047992	ENSMUSG00000000787
ENSMUSG00000048078	ENSMUSG00000020719
ENSMUSG00000048218	ENSMUSG00000044748
ENSMUSG00000048332	ENSMUSG00000028974
ENSMUSG00000048349	ENSMUSG00000037872
ENSMUSG00000048376	ENSMUSG00000003531
ENSMUSG00000048385	ENSMUSG00000003528
ENSMUSG00000048490	ENSMUSG00000024868
ENSMUSG00000048895	ENSMUSG00000052373
ENSMUSG00000049044	ENSMUSG00000020886
ENSMUSG00000049225	ENSMUSG00000040856
ENSMUSG00000049281	ENSMUSG00000041911
ENSMUSG00000049551	ENSMUSG00000023391
ENSMUSG00000049892	ENSMUSG00000001510
ENSMUSG00000050447	ENSMUSG00000029755
ENSMUSG00000050505	ENSMUSG00000030410
ENSMUSG00000050534	ENSMUSG00000029307
ENSMUSG00000050558	ENSMUSG00000024749
ENSMUSG00000050623	ENSMUSG00000018581
ENSMUSG00000050640	ENSMUSG00000052301
ENSMUSG00000050860	ENSMUSG00000020848
ENSMUSG00000050896	ENSMUSG00000068335
ENSMUSG00000050963	ENSMUSG00000022102
ENSMUSG00000051379	ENSMUSG00000005873
ENSMUSG00000052026	ENSMUSG00000035000
ENSMUSG00000052539	ENSMUSG00000061576
ENSMUSG00000052551	ENSMUSG00000021478
ENSMUSG00000052681	ENSMUSG00000032259
ENSMUSG00000053441	ENSMUSG00000022705
ENSMUSG00000053519	ENSMUSG00000025496
ENSMUSG00000053552	ENSMUSG00000025496
ENSMUSG00000053799	ENSMUSG00000024302
ENSMUSG00000053963	ENSMUSG00000020888
ENSMUSG00000054027	ENSMUSG00000022897
ENSMUSG00000054263	ENSMUSG00000002409
ENSMUSG00000054477	ENSMUSG00000027490
ENSMUSG00000054640	ENSMUSG00000016477
ENSMUSG00000054728	ENSMUSG00000024137
ENSMUSG00000054814	ENSMUSG00000027479
ENSMUSG00000054843	ENSMUSG00000026247
ENSMUSG00000054934	ENSMUSG00000029309
ENSMUSG00000055003	ENSMUSG00000026525
ENSMUSG00000055022	ENSMUSG00000045092
ENSMUSG00000055421	ENSMUSG00000022122
ENSMUSG00000055782	ENSMUSG00000037742
ENSMUSG00000056296	ENSMUSG00000034994
ENSMUSG00000056492	ENSMUSG00000027954
ENSMUSG00000056665	ENSMUSG00000028039
ENSMUSG00000058420	ENSMUSG00000048915
ENSMUSG00000059325	ENSMUSG00000001300
ENSMUSG00000059447	ENSMUSG00000003934
ENSMUSG00000059810	ENSMUSG00000020122
ENSMUSG00000059857	ENSMUSG00000020282
ENSMUSG00000059921	ENSMUSG00000038418
ENSMUSG00000059991	ENSMUSG00000037868
ENSMUSG00000060147	ENSMUSG00000033730
ENSMUSG00000060402	ENSMUSG00000071341
ENSMUSG00000060429	ENSMUSG00000062762
ENSMUSG00000060882	ENSMUSG00000031668
ENSMUSG00000060923	ENSMUSG00000009406
ENSMUSG00000060988	ENSMUSG00000021728
ENSMUSG00000061080	ENSMUSG00000030208
ENSMUSG00000061601	ENSMUSG00000039095
ENSMUSG00000061864	ENSMUSG00000041773
ENSMUSG00000062209	ENSMUSG00000004267
ENSMUSG00000062352	ENSMUSG00000028024
ENSMUSG00000062542	ENSMUSG00000032446
ENSMUSG00000062760	ENSMUSG00000027624
ENSMUSG00000062785	ENSMUSG00000019978
ENSMUSG00000062949	ENSMUSG00000029859
ENSMUSG00000063063	ENSMUSG00000052504
ENSMUSG00000063260	ENSMUSG00000026235
ENSMUSG00000063531	ENSMUSG00000055540
ENSMUSG00000064105	ENSMUSG00000028289
ENSMUSG00000064181	ENSMUSG00000028661
ENSMUSG00000064293	ENSMUSG00000005958
ENSMUSG00000064325	ENSMUSG00000029869
ENSMUSG00000064329	ENSMUSG00000022040
ENSMUSG00000066189	ENSMUSG00000028552
ENSMUSG00000067578	ENSMUSG00000006276
ENSMUSG00000068696	ENSMUSG00000015766
ENSMUSG00000068735	ENSMUSG00000002393
ENSMUSG00000069171	ENSMUSG00000069171
ENSMUSG00000069769	ENSMUSG00000062312
ENSMUSG00000069806	ENSMUSG00000062209
ENSMUSG00000070570	ENSMUSG00000040857
ENSMUSG00000070866	ENSMUSG00000066885
ENSMUSG00000071234	ENSMUSG00000019768
ENSMUSG00000071369	ENSMUSG00000021055
ENSMUSG00000072568	ENSMUSG00000022332
ENSMUSG00000072812	ENSMUSG00000070493
ENSMUSG00000073530	ENSMUSG00000004151
ENSMUSG00000074305	ENSMUSG00000030199
ENSMUSG00000074505	ENSMUSG00000011831
ENSMUSG00000074746	ENSMUSG00000000861
ENSMUSG00000074766	ENSMUSG00000009079
ENSMUSG00000074785	ENSMUSG00000025932
ENSMUSG00000075224	ENSMUSG00000017897
ENSMUSG00000075270	ENSMUSG00000010461
ENSMUSG00000075334	ENSMUSG00000048376
ENSMUSG00000076433	ENSMUSG00000021678
ENSMUSG00000078816	ENSMUSG00000028128
MGI:1101061	ENSMUSG00000026579
MGI:2445176	ENSMUSG00000073752
MGI:3620246	ENSMUSG00000022607
	ENSMUSG00000029581
	ENSMUSG00000025153
	ENSMUSG00000006369
	ENSMUSG00000064080
	ENSMUSG00000024598
	ENSMUSG00000042423
	ENSMUSG00000021273
	ENSMUSG00000043683
	ENSMUSG00000020140
	ENSMUSG00000036585
	ENSMUSG00000022523
	ENSMUSG00000031137
	ENSMUSG00000031073
	ENSMUSG00000031565
	ENSMUSG00000030849
	ENSMUSG00000054252
	ENSMUSG00000005320
	ENSMUSG00000026526
	ENSMUSG00000023092
	ENSMUSG00000008136
	ENSMUSG00000029147
	ENSMUSG00000019997
	ENSMUSG00000075012
	ENSMUSG00000001555
	ENSMUSG00000047861
	ENSMUSG00000056829
	ENSMUSG00000020593
	ENSMUSG00000059714
	ENSMUSG00000061981
	ENSMUSG00000029648
	ENSMUSG00000074129
	ENSMUSG00000040181
	ENSMUSG00000026193
	ENSMUSG00000015994
	ENSMUSG00000032725
	ENSMUSG00000021250
	ENSMUSG00000021250
	ENSMUSG00000062661
	ENSMUSG00000021765
	ENSMUSG00000022816
	ENSMUSG00000031667
	ENSMUSG00000029603
	ENSMUSG00000019843
	ENSMUSG00000044674
	ENSMUSG00000007989
	ENSMUSG00000049791
	ENSMUSG00000049791
	ENSMUSG00000045005
	ENSMUSG00000022297
	ENSMUSG00000022297
	ENSMUSG00000036904
	ENSMUSG00000049551
	ENSMUSG00000025579
	ENSMUSG00000025579
	ENSMUSG00000027361
	ENSMUSG00000010803
	ENSMUSG00000000560
	ENSMUSG00000031343
	ENSMUSG00000029211
	ENSMUSG00000020428
	ENSMUSG00000029212
	ENSMUSG00000007653
	ENSMUSG00000033676
	ENSMUSG00000029054
	ENSMUSG00000029054
	ENSMUSG00000031340
	ENSMUSG00000001260
	ENSMUSG00000020436
	ENSMUSG00000055026
	ENSMUSG00000028280
	ENSMUSG00000023267
	ENSMUSG00000070880
	ENSMUSG00000026787
	ENSMUSG00000024907
	ENSMUSG00000024553
	ENSMUSG00000047261
	ENSMUSG00000052957
	ENSMUSG00000053332
	ENSMUSG00000031451
	ENSMUSG00000033066
	ENSMUSG00000015053
	ENSMUSG00000015053
	ENSMUSG00000015619
	ENSMUSG00000028048
	ENSMUSG00000029432
	ENSMUSG00000034486
	ENSMUSG00000029840
	ENSMUSG00000000394
	ENSMUSG00000025127
	ENSMUSG00000037580
	ENSMUSG00000058624
	ENSMUSG00000059937
	ENSMUSG00000027865
	ENSMUSG00000023019
	ENSMUSG00000055694
	ENSMUSG00000025352
	ENSMUSG00000021218
	ENSMUSG00000073433
	ENSMUSG00000026827
	ENSMUSG00000028214
	ENSMUSG00000020932
	ENSMUSG00000020363
	ENSMUSG00000025089
	ENSMUSG00000022103
	ENSMUSG00000028413
	ENSMUSG00000027643
	ENSMUSG00000031431
	ENSMUSG00000031932
	ENSMUSG00000034520
	ENSMUSG00000034520
	ENSMUSG00000068615
	ENSMUSG00000046352
	ENSMUSG00000042357
	ENSMUSG00000040055
	ENSMUSG00000021318
	ENSMUSG00000026473
	ENSMUSG00000024027
	ENSMUSG00000000263
	ENSMUSG00000018595
	ENSMUSG00000028020
	ENSMUSG00000026103
	ENSMUSG00000021794
	ENSMUSG00000028542
	ENSMUSG00000000594
	ENSMUSG00000057614
	ENSMUSG00000032562
	ENSMUSG00000024524
	ENSMUSG00000024524
	ENSMUSG00000031748
	ENSMUSG00000031748
	ENSMUSG00000027523
	ENSMUSG00000034837
	ENSMUSG00000040009
	ENSMUSG00000029064
	ENSMUSG00000029713
	ENSMUSG00000027669
	ENSMUSG00000032192
	ENSMUSG00000036402
	ENSMUSG00000043004
	ENSMUSG00000043004
	ENSMUSG00000071658
	ENSMUSG00000021303
	ENSMUSG00000048240
	ENSMUSG00000048240
	ENSMUSG00000015812
	ENSMUSG00000031672
	ENSMUSG00000034220
	ENSMUSG00000055653
	ENSMUSG00000031119
	ENSMUSG00000041468
	ENSMUSG00000038668
	ENSMUSG00000042190
	ENSMUSG00000049649
	ENSMUSG00000025728
	ENSMUSG00000031342
	ENSMUSG00000039904
	ENSMUSG00000056380
	ENSMUSG00000031785
	ENSMUSG00000026000
	ENSMUSG00000003228
	ENSMUSG00000042808
	ENSMUSG00000018339
	ENSMUSG00000020176
	ENSMUSG00000019312
	ENSMUSG00000038390
	ENSMUSG00000023191
	ENSMUSG00000020524
	ENSMUSG00000033981
	ENSMUSG00000025892
	ENSMUSG00000041078
	ENSMUSG00000071424
	ENSMUSG00000022935
	ENSMUSG00000022935
	ENSMUSG00000022935
	ENSMUSG00000056073
	ENSMUSG00000001985
	ENSMUSG00000003378
	ENSMUSG00000026959
	ENSMUSG00000059003
	ENSMUSG00000030209
	ENSMUSG00000020734
	ENSMUSG00000002771
	ENSMUSG00000024431
	ENSMUSG00000019828
	ENSMUSG00000024211
	ENSMUSG00000034708
	ENSMUSG00000027248
	ENSMUSG00000027610
	ENSMUSG00000032348
	ENSMUSG00000027890
	ENSMUSG00000025068
	ENSMUSG00000001524
	ENSMUSG00000060261
	ENSMUSG00000042638
	ENSMUSG00000020444
	ENSMUSG00000045095
	ENSMUSG00000060586
	ENSMUSG00000067212
	ENSMUSG00000006930
	ENSMUSG00000006930
	ENSMUSG00000006930
	ENSMUSG00000001380
	ENSMUSG00000069919
	MGI:96020
	ENSMUSG00000073940
	ENSMUSG00000073940
	ENSMUSG00000026874
	ENSMUSG00000021730
	ENSMUSG00000020331
	ENSMUSG00000045471
	ENSMUSG00000031161
	ENSMUSG00000027360
	ENSMUSG00000004897
	ENSMUSG00000042770
	ENSMUSG00000022528
	ENSMUSG00000028946
	ENSMUSG00000021665
	ENSMUSG00000067261
	ENSMUSG00000020950
	ENSMUSG00000028864
	ENSMUSG00000028864
	ENSMUSG00000064325
	ENSMUSG00000020267
	ENSMUSG00000064220
	ENSMUSG00000021670
	ENSMUSG00000046711
	ENSMUSG00000004070
	ENSMUSG00000023034
	ENSMUSG00000040148
	ENSMUSG00000035451
	ENSMUSG00000035451
	ENSMUSG00000040891
	ENSMUSG00000017950
	ENSMUSG00000038253
	ENSMUSG00000049604
	ENSMUSG00000043342
	ENSMUSG00000035273
	ENSMUSG00000028785
	ENSMUSG00000029445
	ENSMUSG00000053004
	ENSMUSG00000034987
	ENSMUSG00000020230
	ENSMUSG00000051022
	ENSMUSG00000007033
	ENSMUSG00000016194
	ENSMUSG00000022556
	ENSMUSG00000004951
	ENSMUSG00000022261
	ENSMUSG00000021721
	ENSMUSG00000049511
	ENSMUSG00000034997
	ENSMUSG00000026228
	ENSMUSG00000041380
	ENSMUSG00000032269
	ENSMUSG00000026322
	ENSMUSG00000050534
	ENSMUSG00000020838
	ENSMUSG00000008489
	ENSMUSG00000062995
	ENSMUSG00000062995
	ENSMUSG00000032174
	ENSMUSG00000020644
	ENSMUSG00000007872
	ENSMUSG00000021379
	ENSMUSG00000025950
	ENSMUSG00000035847
	ENSMUSG00000053560
	ENSMUSG00000003541
	ENSMUSG00000056708
	ENSMUSG00000045932
	ENSMUSG00000074896
	ENSMUSG00000022967
	ENSMUSG00000022965
	ENSMUSG00000048583
	ENSMUSG00000028195
	ENSMUSG00000020427
	ENSMUSG00000017493
	ENSMUSG00000026185
	ENSMUSG00000023046
	ENSMUSG00000031537
	ENSMUSG00000032089
	ENSMUSG00000073889
	ENSMUSG00000078735
	ENSMUSG00000017057
	ENSMUSG00000001741
	ENSMUSG00000002897
	ENSMUSG00000031392
	ENSMUSG00000022514
	ENSMUSG00000030748
	ENSMUSG00000032178
	ENSMUSG00000030029
	ENSMUSG00000024423
	ENSMUSG00000001440
	ENSMUSG00000041324
	ENSMUSG00000037035
	ENSMUSG00000026102
	ENSMUSG00000054667
	ENSMUSG00000060969
	ENSMUSG00000001504
	ENSMUSG00000002325
	ENSMUSG00000042258
	ENSMUSG00000001507
	ENSMUSG00000000555
	ENSMUSG00000025348
	ENSMUSG00000027087
	ENSMUSG00000025809
	ENSMUSG00000062352
	ENSMUSG00000022817
	ENSMUSG00000079488
	ENSMUSG00000006522
	ENSMUSG00000031239
	ENSMUSG00000030102
	ENSMUSG00000042644
	ENSMUSG00000022957
	ENSMUSG00000028530
	ENSMUSG00000038235
	ENSMUSG00000052684
	ENSMUSG00000052837
	ENSMUSG00000071076
	ENSMUSG00000001552
	ENSMUSG00000047976
	ENSMUSG00000040724
	ENSMUSG00000038077
	ENSMUSG00000027827
	ENSMUSG00000028931
	ENSMUSG00000018470
	ENSMUSG00000050556
	ENSMUSG00000058975
	ENSMUSG00000062785
	ENSMUSG00000060882
	ENSMUSG00000058248
	ENSMUSG00000037579
	ENSMUSG00000042529
	ENSMUSG00000062609
	ENSMUSG00000051497
	ENSMUSG00000041695
	ENSMUSG00000041695
	ENSMUSG00000026824
	ENSMUSG00000044216
	ENSMUSG00000032034
	ENSMUSG00000043301
	ENSMUSG00000043301
	ENSMUSG00000030247
	ENSMUSG00000038026
	ENSMUSG00000033998
	ENSMUSG00000037624
	ENSMUSG00000054342
	ENSMUSG00000050963
	ENSMUSG00000062960
	ENSMUSG00000074657
	ENSMUSG00000006740
	ENSMUSG00000026764
	ENSMUSG00000004187
	ENSMUSG00000031788
	ENSMUSG00000005672
	ENSMUSG00000058488
	ENSMUSG00000027533
	ENSMUSG00000024862
	ENSMUSG00000066361
	ENSMUSG00000022905
	ENSMUSG00000027782
	ENSMUSG00000074622
	ENSMUSG00000069583
	ENSMUSG00000031391
	ENSMUSG00000028832
	ENSMUSG00000002900
	ENSMUSG00000026479
	ENSMUSG00000004383
	ENSMUSG00000030742
	ENSMUSG00000028059
	ENSMUSG00000035237
	ENSMUSG00000039706
	ENSMUSG00000032193
	ENSMUSG00000027985
	ENSMUSG00000057722
	ENSMUSG00000068220
	ENSMUSG00000068220
	ENSMUSG00000026427
	ENSMUSG00000024107
	ENSMUSG00000018698
	ENSMUSG00000000247
	ENSMUSG00000000247
	ENSMUSG00000026468
	ENSMUSG00000029595
	ENSMUSG00000026890
	ENSMUSG00000028201
	ENSMUSG00000019230
	ENSMUSG00000054263
	ENSMUSG00000056394
	ENSMUSG00000029674
	ENSMUSG00000020451
	ENSMUSG00000024781
	ENSMUSG00000020536
	ENSMUSG00000028063
	ENSMUSG00000032698
	ENSMUSG00000028266
	ENSMUSG00000038765
	ENSMUSG00000028654
	ENSMUSG00000026664
	ENSMUSG00000042594
	ENSMUSG00000032334
	ENSMUSG00000024659
	ENSMUSG00000015568
	ENSMUSG00000030263
	ENSMUSG00000024913
	ENSMUSG00000028613
	ENSMUSG00000034648
	ENSMUSG00000026443
	ENSMUSG00000036295
	ENSMUSG00000018819
	ENSMUSG00000024399
	ENSMUSG00000024940
	ENSMUSG00000027297
	ENSMUSG00000036446
	ENSMUSG00000047557
	ENSMUSG00000061132
	ENSMUSG00000022587
	ENSMUSG00000019726
	ENSMUSG00000069515
	ENSMUSG00000027800
	ENSMUSG00000029554
	ENSMUSG00000037235
	ENSMUSG00000020310
	ENSMUSG00000003746
	ENSMUSG00000005142
	ENSMUSG00000025037
	ENSMUSG00000068037
	ENSMUSG00000020052
	ENSMUSG00000009248
	ENSMUSG00000022887
	ENSMUSG00000004933
	ENSMUSG00000022324
	ENSMUSG00000016995
	ENSMUSG00000037236
	ENSMUSG00000041607
	ENSMUSG00000038537
	ENSMUSG00000047259
	ENSMUSG00000038612
	ENSMUSG00000005410
	ENSMUSG00000026355
	ENSMUSG00000032717
	ENSMUSG00000027239
	ENSMUSG00000031393
	ENSMUSG00000031393
	ENSMUSG00000030557
	ENSMUSG00000005583
	ENSMUSG00000001419
	ENSMUSG00000020160
	MGI:107565
	ENSMUSG00000051855
	ENSMUSG00000009376
	ENSMUSG00000009376
	ENSMUSG00000019966
	ENSMUSG00000030218
	ENSMUSG00000033307
	ENSMUSG00000025423
	ENSMUSG00000031004
	ENSMUSG00000047945
	ENSMUSG00000030523
	ENSMUSG00000027820
	ENSMUSG00000000957
	ENSMUSG00000031790
	ENSMUSG00000028226
	ENSMUSG00000022661
	ENSMUSG00000032470
	ENSMUSG00000026712
	ENSMUSG00000027210
	ENSMUSG00000041420
	ENSMUSG00000024151
	ENSMUSG00000031207
	ENSMUSG00000064360
	ENSMUSG00000031760
	ENSMUSG00000027254
	ENSMUSG00000015222
	ENSMUSG00000032479
	ENSMUSG00000018411
	ENSMUSG00000028890
	ENSMUSG00000029267
	ENSMUSG00000024939
	ENSMUSG00000078688
	ENSMUSG00000058523
	ENSMUSG00000000386
	ENSMUSG00000023341
	ENSMUSG00000025025
	ENSMUSG00000019982
	ENSMUSG00000022346
	ENSMUSG00000015312
	ENSMUSG00000061086
	ENSMUSG00000022272
	ENSMUSG00000018417
	ENSMUSG00000025885
	ENSMUSG00000010505
	ENSMUSG00000002881
	ENSMUSG00000027438
	ENSMUSG00000017119
	ENSMUSG00000022762
	ENSMUSG00000033585
	ENSMUSG00000026622
	ENSMUSG00000004891
	ENSMUSG00000006435
	ENSMUSG00000034701
	ENSMUSG00000038255
	ENSMUSG00000028565
	ENSMUSG00000008575
	ENSMUSG00000055053
	ENSMUSG00000056749
	ENSMUSG00000001911
	ENSMUSG00000023947
	ENSMUSG00000022055
	ENSMUSG00000022054
	ENSMUSG00000027618
	ENSMUSG00000032897
	ENSMUSG00000027859
	ENSMUSG00000000120
	ENSMUSG00000000120
	ENSMUSG00000032484
	ENSMUSG00000051251
	ENSMUSG00000048540
	ENSMUSG00000005397
	ENSMUSG00000021068
	ENSMUSG00000037966
	ENSMUSG00000017376
	ENSMUSG00000019865
	ENSMUSG00000037601
	ENSMUSG00000003849
	ENSMUSG00000046949
	ENSMUSG00000067786
	ENSMUSG00000061032
	ENSMUSG00000048616
	ENSMUSG00000028341
	ENSMUSG00000029361
	ENSMUSG00000038146
	ENSMUSG00000038146
	ENSMUSG00000037362
	ENSMUSG00000037362
	ENSMUSG00000021047
	ENSMUSG00000026077
	ENSMUSG00000015094
	ENSMUSG00000045731
	ENSMUSG00000027931
	ENSMUSG00000022206
	ENSMUSG00000025582
	ENSMUSG00000036437
	ENSMUSG00000023030
	ENSMUSG00000058440
	ENSMUSG00000025810
	ENSMUSG00000039481
	ENSMUSG00000024109
	ENSMUSG00000066392
	ENSMUSG00000031349
	ENSMUSG00000034187
	ENSMUSG00000049107
	ENSMUSG00000020902
	ENSMUSG00000028072
	ENSMUSG00000055254
	ENSMUSG00000059146
	ENSMUSG00000026674
	ENSMUSG00000027568
	ENSMUSG00000028851
	ENSMUSG00000026826
	ENSMUSG00000020844
	ENSMUSG00000046178
	ENSMUSG00000040652
	ENSMUSG00000011179
	ENSMUSG00000001103
	ENSMUSG00000021390
	ENSMUSG00000021749
	ENSMUSG00000009687
	ENSMUSG00000049612
	ENSMUSG00000027584
	ENSMUSG00000000766
	ENSMUSG00000036078
	ENSMUSG00000025757
	ENSMUSG00000031173
	ENSMUSG00000037625
	ENSMUSG00000021685
	ENSMUSG00000005917
	ENSMUSG00000049112
	ENSMUSG00000020787
	ENSMUSG00000029470
	ENSMUSG00000029468
	ENSMUSG00000022758
	ENSMUSG00000032860
	ENSMUSG00000018906
	ENSMUSG00000025130
	ENSMUSG00000020745
	ENSMUSG00000028691
	ENSMUSG00000030774
	ENSMUSG00000031284
	ENSMUSG00000026335
	ENSMUSG00000030075
	ENSMUSG00000028370
	ENSMUSG00000004872
	ENSMUSG00000027168
	ENSMUSG00000028736
	ENSMUSG00000001497
	ENSMUSG00000038718
	ENSMUSG00000036422
	ENSMUSG00000001151
	ENSMUSG00000004630
	ENSMUSG00000090223
	ENSMUSG00000021587
	ENSMUSG00000021587
	ENSMUSG00000027419
	ENSMUSG00000024713
	ENSMUSG00000030513
	ENSMUSG00000024975
	ENSMUSG00000059173
	ENSMUSG00000022489
	ENSMUSG00000004347
	ENSMUSG00000032177
	ENSMUSG00000028525
	ENSMUSG00000041119
	ENSMUSG00000025386
	ENSMUSG00000025856
	ENSMUSG00000000489
	ENSMUSG00000029231
	ENSMUSG00000024620
	ENSMUSG00000031299
	ENSMUSG00000022425
	ENSMUSG00000022425
	ENSMUSG00000027400
	ENSMUSG00000013698
	ENSMUSG00000013698
	ENSMUSG00000045573
	ENSMUSG00000020893
	ENSMUSG00000055866
	ENSMUSG00000028957
	ENSMUSG00000026409
	ENSMUSG00000020277
	ENSMUSG00000033065
	ENSMUSG00000027805
	ENSMUSG00000028926
	ENSMUSG00000004791
	ENSMUSG00000004791
	ENSMUSG00000061904
	ENSMUSG00000028698
	ENSMUSG00000031155
	ENSMUSG00000034902
	ENSMUSG00000026737
	ENSMUSG00000024867
	ENSMUSG00000021506
	ENSMUSG00000028023
	ENSMUSG00000005034
	ENSMUSG00000050965
	ENSMUSG00000050965
	ENSMUSG00000052889
	ENSMUSG00000078816
	ENSMUSG00000021948
	ENSMUSG00000021108
	ENSMUSG00000026778
	ENSMUSG00000026778
	ENSMUSG00000029053
	ENSMUSG00000027499
	ENSMUSG00000035268
	ENSMUSG00000006705
	ENSMUSG00000025903
	ENSMUSG00000062345
	ENSMUSG00000021111
	ENSMUSG00000051177
	ENSMUSG00000039943
	ENSMUSG00000010660
	ENSMUSG00000003363
	ENSMUSG00000079092
	ENSMUSG00000059481
	ENSMUSG00000030867
	ENSMUSG00000038583
	ENSMUSG00000031425
	ENSMUSG00000017754
	ENSMUSG00000026640
	ENSMUSG00000026640
	ENSMUSG00000031398
	ENSMUSG00000018217
	ENSMUSG00000012520
	ENSMUSG00000056612
	ENSMUSG00000072214
	ENSMUSG00000006678
	ENSMUSG00000020660
	ENSMUSG00000031601
	ENSMUSG00000026565
	ENSMUSG00000048349
	ENSMUSG00000009739
	ENSMUSG00000021759
	ENSMUSG00000000440
	ENSMUSG00000046229
	ENSMUSG00000020570
	ENSMUSG00000021096
	ENSMUSG00000061718
	ENSMUSG00000032503
	ENSMUSG00000002930
	ENSMUSG00000020349
	MGI:1335093
	ENSMUSG00000028161
	ENSMUSG00000033953
	ENSMUSG00000028310
	ENSMUSG00000025855
	ENSMUSG00000032601
	ENSMUSG00000002997
	ENSMUSG00000003402
	ENSMUSG00000003402
	ENSMUSG00000022672
	ENSMUSG00000052920
	ENSMUSG00000029334
	ENSMUSG00000053137
	ENSMUSG00000005268
	ENSMUSG00000079037
	ENSMUSG00000010175
	ENSMUSG00000023484
	ENSMUSG00000027978
	ENSMUSG00000050063
	ENSMUSG00000001441
	ENSMUSG00000004207
	ENSMUSG00000028932
	ENSMUSG00000002102
	ENSMUSG00000005625
	ENSMUSG00000022216
	ENSMUSG00000078153
	ENSMUSG00000032322
	ENSMUSG00000006498
	ENSMUSG00000021518
	ENSMUSG00000015090
	ENSMUSG00000039942
	ENSMUSG00000028036
	ENSMUSG00000047250
	ENSMUSG00000032487
	ENSMUSG00000048776
	ENSMUSG00000032492
	ENSMUSG00000059456
	ENSMUSG00000079523
	ENSMUSG00000029838
	ENSMUSG00000026064
	ENSMUSG00000024190
	ENSMUSG00000026126
	ENSMUSG00000024539
	ENSMUSG00000038764
	ENSMUSG00000026384
	ENSMUSG00000030854
	ENSMUSG00000037902
	ENSMUSG00000037902
	ENSMUSG00000045826
	ENSMUSG00000028399
	ENSMUSG00000025314
	ENSMUSG00000019889
	ENSMUSG00000028909
	ENSMUSG00000033278
	ENSMUSG00000030223
	ENSMUSG00000020151
	ENSMUSG00000013236
	ENSMUSG00000053141
	ENSMUSG00000053141
	ENSMUSG00000068748
	ENSMUSG00000004044
	ENSMUSG00000005716
	ENSMUSG00000005716
	ENSMUSG00000029528
	ENSMUSG00000020149
	ENSMUSG00000023460
	ENSMUSG00000030704
	ENSMUSG00000035901
	ENSMUSG00000028426
	ENSMUSG00000027323
	ENSMUSG00000013584
	ENSMUSG00000029430
	ENSMUSG00000022391
	ENSMUSG00000032946
	ENSMUSG00000037992
	ENSMUSG00000001288
	ENSMUSG00000029602
	ENSMUSG00000049892
	ENSMUSG00000032356
	ENSMUSG00000021708
	ENSMUSG00000027347
	ENSMUSG00000024518
	ENSMUSG00000030779
	ENSMUSG00000056951
	ENSMUSG00000031134
	ENSMUSG00000024990
	ENSMUSG00000005973
	ENSMUSG00000029406
	ENSMUSG00000025350
	ENSMUSG00000024927
	ENSMUSG00000002983
	ENSMUSG00000042453
	MGI:97899
	ENSMUSG00000033061
	ENSMUSG00000031706
	ENSMUSG00000031706
	ENSMUSG00000040929
	ENSMUSG00000036120
	ENSMUSG00000027953
	ENSMUSG00000026475
	ENSMUSG00000026360
	ENSMUSG00000038530
	ENSMUSG00000038530
	ENSMUSG00000026678
	ENSMUSG00000020599
	ENSMUSG00000022883
	ENSMUSG00000020580
	ENSMUSG00000063796
	ENSMUSG00000032238
	ENSMUSG00000032238
	ENSMUSG00000028150
	ENSMUSG00000031174
	ENSMUSG00000029608
	ENSMUSG00000041453
	ENSMUSG00000057841
	ENSMUSG00000027642
	ENSMUSG00000022205
	ENSMUSG00000078087
	ENSMUSG00000063457
	ENSMUSG00000040952
	ENSMUSG00000012848
	ENSMUSG00000012848
	ENSMUSG00000023809
	ENSMUSG00000020649
	ENSMUSG00000066026
	ENSMUSG00000030401
	ENSMUSG00000024758
	ENSMUSG00000039656
	ENSMUSG00000015843
	ENSMUSG00000018501
	ENSMUSG00000032547
	ENSMUSG00000030592
	ENSMUSG00000041959
	ENSMUSG00000001025
	ENSMUSG00000033208
	ENSMUSG00000039476
	ENSMUSG00000020211
	ENSMUSG00000020088
	ENSMUSG00000023927
	ENSMUSG00000046876
	ENSMUSG00000037071
	ENSMUSG00000025203
	ENSMUSG00000050711
	ENSMUSG00000032181
	ENSMUSG00000004473
	ENSMUSG00000027500
	ENSMUSG00000074499
	ENSMUSG00000064329
	ENSMUSG00000032511
	ENSMUSG00000030340
	ENSMUSG00000000216
	ENSMUSG00000000216
	ENSMUSG00000031610
	ENSMUSG00000031778
	ENSMUSG00000061353
	ENSMUSG00000000753
	ENSMUSG00000027996
	ENSMUSG00000033386
	ENSMUSG00000029763
	ENSMUSG00000003316
	ENSMUSG00000048163
	ENSMUSG00000028883
	ENSMUSG00000028883
	ENSMUSG00000028780
	ENSMUSG00000063531
	ENSMUSG00000034684
	ENSMUSG00000028064
	ENSMUSG00000021451
	ENSMUSG00000022231
	ENSMUSG00000052133
	ENSMUSG00000019647
	ENSMUSG00000038777
	ENSMUSG00000038264
	ENSMUSG00000000632
	ENSMUSG00000002111
	ENSMUSG00000031548
	ENSMUSG00000027004
	ENSMUSG00000023236
	ENSMUSG00000028488
	ENSMUSG00000024725
	ENSMUSG00000025006
	ENSMUSG00000002633
	ENSMUSG00000030447
	ENSMUSG00000022885
	ENSMUSG00000028538
	ENSMUSG00000013846
	ENSMUSG00000052544
	ENSMUSG00000030283
	ENSMUSG00000025789
	ENSMUSG00000056812
	ENSMUSG00000019913
	ENSMUSG00000051367
	ENSMUSG00000022372
	ENSMUSG00000024597
	ENSMUSG00000031766
	ENSMUSG00000033965
	ENSMUSG00000021490
	MGI:1101061
	ENSMUSG00000001436
	ENSMUSG00000024935
	ENSMUSG00000005089
	ENSMUSG00000027397
	ENSMUSG00000037656
	ENSMUSG00000023828
	ENSMUSG00000028645
	ENSMUSG00000003153
	ENSMUSG00000018566
	ENSMUSG00000066150
	ENSMUSG00000066152
	ENSMUSG00000028962
	ENSMUSG00000011034
	ENSMUSG00000055368
	ENSMUSG00000054640
	ENSMUSG00000028854
	ENSMUSG00000025020
	ENSMUSG00000025020
	ENSMUSG00000031558
	ENSMUSG00000031558
	ENSMUSG00000056427
	ENSMUSG00000037049
	ENSMUSG00000037049
	ENSMUSG00000071708
	ENSMUSG00000004366
	ENSMUSG00000047904
	ENSMUSG00000037014
	ENSMUSG00000027273
	ENSMUSG00000033419
	ENSMUSG00000025889
	ENSMUSG00000025889
	ENSMUSG00000023064
	ENSMUSG00000021701
	ENSMUSG00000060429
	ENSMUSG00000022982
	ENSMUSG00000022982
	ENSMUSG00000072941
	ENSMUSG00000022961
	ENSMUSG00000049313
	ENSMUSG00000033006
	ENSMUSG00000063632
	ENSMUSG00000053747
	ENSMUSG00000074637
	ENSMUSG00000041540
	ENSMUSG00000024176
	ENSMUSG00000000567
	ENSMUSG00000027109
	ENSMUSG00000024565
	ENSMUSG00000018593
	ENSMUSG00000018593
	ENSMUSG00000018593
	ENSMUSG00000072849
	ENSMUSG00000027834
	ENSMUSG00000058207
	ENSMUSG00000021091
	ENSMUSG00000060147
	ENSMUSG00000026249
	ENSMUSG00000026315
	ENSMUSG00000027315
	ENSMUSG00000074227
	ENSMUSG00000056222
	ENSMUSG00000029304
	ENSMUSG00000050359
	ENSMUSG00000021036
	ENSMUSG00000022351
	ENSMUSG00000049555
	ENSMUSG00000037936
	ENSMUSG00000006442
	ENSMUSG00000009549
	ENSMUSG00000032553
	ENSMUSG00000068882
	ENSMUSG00000027067
	ENSMUSG00000032502
	ENSMUSG00000032502
	ENSMUSG00000026718
	ENSMUSG00000026104
	ENSMUSG00000040033
	ENSMUSG00000004040
	ENSMUSG00000004043
	ENSMUSG00000004043
	ENSMUSG00000020919
	ENSMUSG00000014813
	ENSMUSG00000020303
	ENSMUSG00000027496
	ENSMUSG00000030711
	ENSMUSG00000012282
	ENSMUSG00000030103
	ENSMUSG00000032327
	ENSMUSG00000007207
	ENSMUSG00000041488
	ENSMUSG00000026797
	ENSMUSG00000004626
	ENSMUSG00000003435
	ENSMUSG00000037217
	ENSMUSG00000009394
	ENSMUSG00000025743
	ENSMUSG00000007021
	ENSMUSG00000023805
	ENSMUSG00000035864
	ENSMUSG00000026452
	ENSMUSG00000030731
	ENSMUSG00000024261
	ENSMUSG00000040511
	ENSMUSG00000061762
	ENSMUSG00000025400
	ENSMUSG00000025400
	ENSMUSG00000037313
	ENSMUSG00000037313
	ENSMUSG00000030043
	ENSMUSG00000028172
	ENSMUSG00000028717
	ENSMUSG00000025503
	ENSMUSG00000030096
	ENSMUSG00000014767
	ENSMUSG00000035033
	ENSMUSG00000033813
	ENSMUSG00000059540
	ENSMUSG00000001604
	ENSMUSG00000020679
	ENSMUSG00000053477
	ENSMUSG00000053477
	ENSMUSG00000055799
	ENSMUSG00000024985
	ENSMUSG00000021359
	ENSMUSG00000028640
	ENSMUSG00000020167
	ENSMUSG00000017801
	ENSMUSG00000020923
	ENSMUSG00000020432
	ENSMUSG00000024193
	ENSMUSG00000034674
	ENSMUSG00000037705
	ENSMUSG00000020799
	ENSMUSG00000026125
	ENSMUSG00000014748
	ENSMUSG00000044477
	ENSMUSG00000059409
	ENSMUSG00000041438
	ENSMUSG00000041438
	ENSMUSG00000003923
	ENSMUSG00000024032
	ENSMUSG00000002603
	ENSMUSG00000022010
	ENSMUSG00000039239
	ENSMUSG00000039239
	ENSMUSG00000021253
	ENSMUSG00000032440
	ENSMUSG00000047407
	ENSMUSG00000000214
	ENSMUSG00000074743
	ENSMUSG00000023885
	ENSMUSG00000028047
	ENSMUSG00000021702
	ENSMUSG00000021702
	ENSMUSG00000022847
	ENSMUSG00000058756
	ENSMUSG00000058756
	ENSMUSG00000021779
	ENSMUSG00000035686
	ENSMUSG00000035686
	ENSMUSG00000002489
	ENSMUSG00000002489
	ENSMUSG00000037465
	ENSMUSG00000005566
	ENSMUSG00000017466
	ENSMUSG00000020044
	ENSMUSG00000001496
	ENSMUSG00000038023
	ENSMUSG00000008305
	ENSMUSG00000032280
	ENSMUSG00000024642
	ENSMUSG00000053626
	ENSMUSG00000028328
	ENSMUSG00000028364
	ENSMUSG00000021909
	ENSMUSG00000017615
	ENSMUSG00000019850
	ENSMUSG00000026321
	ENSMUSG00000030341
	ENSMUSG00000030341
	ENSMUSG00000013973
	ENSMUSG00000026418
	ENSMUSG00000035458
	ENSMUSG00000064179
	ENSMUSG00000061723
	ENSMUSG00000015829
	ENSMUSG00000055322
	ENSMUSG00000070544
	ENSMUSG00000020914
	ENSMUSG00000035274
	ENSMUSG00000000296
	ENSMUSG00000020048
	ENSMUSG00000026942
	ENSMUSG00000026637
	ENSMUSG00000032586
	ENSMUSG00000005892
	ENSMUSG00000038760
	ENSMUSG00000059552
	ENSMUSG00000029026
	ENSMUSG00000070425
	ENSMUSG00000027748
	ENSMUSG00000041710
	ENSMUSG00000031997
	ENSMUSG00000002496
	ENSMUSG00000014402
	ENSMUSG00000024033
	ENSMUSG00000040785
	ENSMUSG00000051747
	ENSMUSG00000026202
	ENSMUSG00000058672
	ENSMUSG00000062591
	ENSMUSG00000004651
	ENSMUSG00000027298
	ENSMUSG00000027011
	ENSMUSG00000015120
	ENSMUSG00000020390
	ENSMUSG00000009293
	ENSMUSG00000039159
	ENSMUSG00000025326
	ENSMUSG00000027272
	ENSMUSG00000029223
	ENSMUSG00000038676
	ENSMUSG00000031156
	ENSMUSG00000029201
	ENSMUSG00000032854
	ENSMUSG00000024501
	ENSMUSG00000002550
	ENSMUSG00000059921
	ENSMUSG00000002108
	ENSMUSG00000020407
	ENSMUSG00000019820
	ENSMUSG00000012819
	ENSMUSG00000030337
	ENSMUSG00000020894
	ENSMUSG00000009621
	ENSMUSG00000027962
	ENSMUSG00000027962
	ENSMUSG00000020402
	ENSMUSG00000021771
	ENSMUSG00000008892
	ENSMUSG00000022479
	ENSMUSG00000023951
	ENSMUSG00000024962
	ENSMUSG00000037771
	ENSMUSG00000026175
	ENSMUSG00000052397
	ENSMUSG00000038775
	ENSMUSG00000026728
	ENSMUSG00000019772
	ENSMUSG00000011171
	ENSMUSG00000024924
	ENSMUSG00000024924
	ENSMUSG00000048978
	ENSMUSG00000017344
	ENSMUSG00000042712
	ENSMUSG00000039474
	ENSMUSG00000022997
	ENSMUSG00000026167
	ENSMUSG00000022996
	ENSMUSG00000015957
	ENSMUSG00000018486
	ENSMUSG00000027840
	ENSMUSG00000000125
	ENSMUSG00000036856
	ENSMUSG00000021994
	ENSMUSG00000033227
	ENSMUSG00000030093
	ENSMUSG00000022382
	ENSMUSG00000022382
	ENSMUSG00000036961
	ENSMUSG00000031516
	ENSMUSG00000020484
	ENSMUSG00000015342
	ENSMUSG00000057836
	ENSMUSG00000058147
	ENSMUSG00000031229
	ENSMUSG00000025243
	ENSMUSG00000028639
	ENSMUSG00000001942
	ENSMUSG00000051590
	ENSMUSG00000020849
	ENSMUSG00000051391
	ENSMUSG00000018965
	ENSMUSG00000076432
	ENSMUSG00000022285
	ENSMUSG00000019817
	ENSMUSG00000024750
	ENSMUSG00000036036
	ENSMUSG00000050605
	ENSMUSG00000022306
	ENSMUSG00000032368
	ENSMUSG00000002266
	ENSMUSG00000018654
	ENSMUSG00000029151
	ENSMUSG00000029151
	ENSMUSG00000029860
	ENSMUSG00000004530
	ENSMUSG00000044338
	ENSMUSG00000032086
	ENSMUSG00000071317
	ENSMUSG00000073530
	ENSMUSG00000052572
	ENSMUSG00000032035
	ENSMUSG00000021453
	ENSMUSG00000058571
	ENSMUSG00000050069
	ENSMUSG00000021639
	ENSMUSG00000027944
	ENSMUSG00000005640
	ENSMUSG00000022577
	ENSMUSG00000022594
	ENSMUSG00000058444
	ENSMUSG00000025366
	ENSMUSG00000033174
	ENSMUSG00000079434
	ENSMUSG00000032292
	ENSMUSG00000032292
	ENSMUSG00000049336
	ENSMUSG00000049336
	ENSMUSG00000031561
	ENSMUSG00000031561
	ENSMUSG00000048078
	ENSMUSG00000040276
	ENSMUSG00000016664
	ENSMUSG00000023868
	ENSMUSG00000017210
	ENSMUSG00000025487
	ENSMUSG00000023277
	ENSMUSG00000023800
	ENSMUSG00000066800
	ENSMUSG00000036503
	ENSMUSG00000020354
	ENSMUSG00000035296
	ENSMUSG00000028293
	ENSMUSG00000073079
	ENSMUSG00000021139
	ENSMUSG00000021139
	ENSMUSG00000001687
	ENSMUSG00000020218
	ENSMUSG00000020218
	ENSMUSG00000021798
	ENSMUSG00000026872
	ENSMUSG00000026432
	ENSMUSG00000021900
	ENSMUSG00000002885
	ENSMUSG00000003662
	ENSMUSG00000040782
	ENSMUSG00000036775
	ENSMUSG00000024955
	ENSMUSG00000026610
	ENSMUSG00000033352
	ENSMUSG00000020623
	ENSMUSG00000071369
	ENSMUSG00000028284
	ENSMUSG00000004864
	ENSMUSG00000053436
	ENSMUSG00000063065
	ENSMUSG00000021936
	ENSMUSG00000026751
	ENSMUSG00000050908
	ENSMUSG00000027230
	ENSMUSG00000066760
	ENSMUSG00000066760
	ENSMUSG00000028837
	ENSMUSG00000025207
	ENSMUSG00000031808
	ENSMUSG00000049421
	ENSMUSG00000007617
	ENSMUSG00000025813
	ENSMUSG00000003573
	ENSMUSG00000053414
	ENSMUSG00000028833
	ENSMUSG00000059316
	ENSMUSG00000032320
	ENSMUSG00000025478
	ENSMUSG00000055782
	ENSMUSG00000061601
	ENSMUSG00000033849
	ENSMUSG00000035297
	ENSMUSG00000026240
	ENSMUSG00000069227
	ENSMUSG00000030866
	ENSMUSG00000039037
	ENSMUSG00000039037
	ENSMUSG00000034993
	ENSMUSG00000054459
	ENSMUSG00000003970
	ENSMUSG00000021668
	ENSMUSG00000000244
	ENSMUSG00000003382
	ENSMUSG00000029752
	ENSMUSG00000056234
	ENSMUSG00000028082
	ENSMUSG00000054423
	ENSMUSG00000059602
	ENSMUSG00000052854
	ENSMUSG00000021647
	ENSMUSG00000007107
	ENSMUSG00000043909
	ENSMUSG00000028668
	ENSMUSG00000023913
	ENSMUSG00000030701
	ENSMUSG00000023905
	ENSMUSG00000020092
	ENSMUSG00000019528
	ENSMUSG00000031255
	ENSMUSG00000005374
	ENSMUSG00000025792
	ENSMUSG00000026775
	ENSMUSG00000056972
	ENSMUSG00000058183
	ENSMUSG00000022889
	ENSMUSG00000041688
	ENSMUSG00000042834
	ENSMUSG00000015290
	ENSMUSG00000013539
	ENSMUSG00000032388
	ENSMUSG00000037266
	ENSMUSG00000029672
	ENSMUSG00000032199
	ENSMUSG00000030330
	ENSMUSG00000022956
	ENSMUSG00000033949
	ENSMUSG00000007589
	ENSMUSG00000001211
	ENSMUSG00000022752
	ENSMUSG00000004558
	ENSMUSG00000027634
	ENSMUSG00000028121
	ENSMUSG00000006221
	ENSMUSG00000060548
	ENSMUSG00000020439
	ENSMUSG00000022610
	ENSMUSG00000022610
	ENSMUSG00000022474
	ENSMUSG00000019990
	ENSMUSG00000028557
	ENSMUSG00000032482
	ENSMUSG00000037242
	ENSMUSG00000036764
	ENSMUSG00000025202
	ENSMUSG00000035949
	ENSMUSG00000024215
	ENSMUSG00000039278
	ENSMUSG00000027076
	ENSMUSG00000031994
	ENSMUSG00000037010
	ENSMUSG00000063659
	ENSMUSG00000031711
	ENSMUSG00000037946
	ENSMUSG00000020415
	ENSMUSG00000022867
	ENSMUSG00000053483
	ENSMUSG00000022280
	ENSMUSG00000027777
	ENSMUSG00000020250
	ENSMUSG00000057469
	ENSMUSG00000021959
	ENSMUSG00000021959
	ENSMUSG00000030116
	ENSMUSG00000027750
	ENSMUSG00000030792
	ENSMUSG00000000732
	ENSMUSG00000020519
	ENSMUSG00000028086
	ENSMUSG00000058594
	ENSMUSG00000024074
	ENSMUSG00000021983
	ENSMUSG00000024566
	ENSMUSG00000021219
	ENSMUSG00000059810
	ENSMUSG00000030772
	ENSMUSG00000045216
	ENSMUSG00000062184
	ENSMUSG00000053465
	ENSMUSG00000040666
	ENSMUSG00000032458
	ENSMUSG00000041740
	ENSMUSG00000073465
	ENSMUSG00000015966
	ENSMUSG00000055172
	ENSMUSG00000055172
	ENSMUSG00000039830
	ENSMUSG00000026888
	ENSMUSG00000015027
	ENSMUSG00000068566
	ENSMUSG00000029328
	ENSMUSG00000026811
	ENSMUSG00000052087
	ENSMUSG00000028633
	ENSMUSG00000026278
	ENSMUSG00000034353
	ENSMUSG00000024908
	ENSMUSG00000040511
	ENSMUSG00000040511
	ENSMUSG00000028278
	ENSMUSG00000025475
	ENSMUSG00000028601
	ENSMUSG00000008393
	ENSMUSG00000036880
	ENSMUSG00000021725
	ENSMUSG00000051359
	ENSMUSG00000024544
	ENSMUSG00000008690
	ENSMUSG00000056770
	ENSMUSG00000022560
	ENSMUSG00000020107
	ENSMUSG00000041096
	ENSMUSG00000031958
	ENSMUSG00000029291
	ENSMUSG00000028675
	ENSMUSG00000034723
	ENSMUSG00000017734
	ENSMUSG00000042216
	ENSMUSG00000021719
	ENSMUSG00000040904
	ENSMUSG00000010097
	ENSMUSG00000017167
	ENSMUSG00000030659
	ENSMUSG00000029203
	ENSMUSG00000059991
	ENSMUSG00000025316
	ENSMUSG00000006373
	ENSMUSG00000006373
	ENSMUSG00000028249
	ENSMUSG00000025289
	ENSMUSG00000004961
	ENSMUSG00000018554
	ENSMUSG00000019818
	ENSMUSG00000071379
	ENSMUSG00000021065
	ENSMUSG00000067787
	ENSMUSG00000001986
	ENSMUSG00000051650
	ENSMUSG00000041079
	ENSMUSG00000004098
	ENSMUSG00000030092
	ENSMUSG00000079514
	ENSMUSG00000018974
	ENSMUSG00000039601
	ENSMUSG00000026259
	ENSMUSG00000026259
	ENSMUSG00000022454
	ENSMUSG00000039131
	ENSMUSG00000025228
	ENSMUSG00000016541
	ENSMUSG00000020123
	ENSMUSG00000002055
	ENSMUSG00000053929
	ENSMUSG00000022420
	ENSMUSG00000004952
	ENSMUSG00000025607
	ENSMUSG00000030058
	ENSMUSG00000029108
	ENSMUSG00000033542
	ENSMUSG00000006390
	ENSMUSG00000037722
	ENSMUSG00000033350
	ENSMUSG00000033350
	ENSMUSG00000037458
	ENSMUSG00000066189
	ENSMUSG00000020723
	ENSMUSG00000039431
	ENSMUSG00000001150
	ENSMUSG00000024712
	ENSMUSG00000017561
	ENSMUSG00000018326
	ENSMUSG00000027849
	ENSMUSG00000024743
	ENSMUSG00000063260
	ENSMUSG00000059588
	ENSMUSG00000056153
	ENSMUSG00000003134
	ENSMUSG00000041741
	ENSMUSG00000022747
	ENSMUSG00000021978
	ENSMUSG00000003437
	ENSMUSG00000031157
	ENSMUSG00000031147
	ENSMUSG00000024953
	ENSMUSG00000074785
	ENSMUSG00000021743
	ENSMUSG00000022951
	ENSMUSG00000067071
	ENSMUSG00000047281
	ENSMUSG00000025967
	ENSMUSG00000023861
	ENSMUSG00000027531
	ENSMUSG00000035357
	ENSMUSG00000020785
	ENSMUSG00000023078
	ENSMUSG00000036989
	ENSMUSG00000026116
	ENSMUSG00000010057
	ENSMUSG00000029068
	ENSMUSG00000045410
	ENSMUSG00000023963
	ENSMUSG00000023963
	ENSMUSG00000024498
	ENSMUSG00000028373
	ENSMUSG00000041046
	ENSMUSG00000040605
	ENSMUSG00000022940
	ENSMUSG00000026833
	ENSMUSG00000027510
	ENSMUSG00000025272
	ENSMUSG00000020120
	ENSMUSG00000031974
	ENSMUSG00000033917
	ENSMUSG00000028152
	ENSMUSG00000022475
	ENSMUSG00000045427
	ENSMUSG00000045427
	ENSMUSG00000028975
	ENSMUSG00000036186
	ENSMUSG00000039640
	ENSMUSG00000038412
	ENSMUSG00000039985
	ENSMUSG00000039985
	ENSMUSG00000034675
	ENSMUSG00000024944
[truncated: 2,207 more rows]
