# Supplementary material for: Molecular anatomy of the thalamic complex and the underlying transcription factors
Source: Brain Struct Funct. 2015 May 12;221:2493–510. doi: 10.1007/s00429-015-1052-5 (PMC4884203; doi:10.1007/s00429-015-1052-5)
Supplement: Supplementary file 4 — Supplementary material 4 (XLS 86 kb) [file 429_2015_1052_MOESM4_ESM.xls]

## Sheet: Th complex
Thalamic complex transcription factors			Control transcription factors (all transcription factors from Allen Developming Brain Atlas)
Gene Name	Ensembl Gene		Gene Name	Ensembl Gene
Arnt2	ENSMUSG00000015709		A830053O21Rik	ENSMUSG00000044243
Bhlhe40	ENSMUSG00000030103		Aebp2	ENSMUSG00000030232
Ebf4	ENSMUSG00000053552		Aes	ENSMUSG00000054452
Esrrg	ENSMUSG00000026610		Aff3	ENSMUSG00000037138
Etv1	ENSMUSG00000004151		Ahctf1	ENSMUSG00000026491
Foxp1	ENSMUSG00000030067		Ahr	ENSMUSG00000019256
Foxp2	ENSMUSG00000029563		Alx1	ENSMUSG00000036602
Gbx2	ENSMUSG00000034486		Alx3	ENSMUSG00000014603
Hopx	ENSMUSG00000059325		Alx4	ENSMUSG00000040310
Id4	ENSMUSG00000021379		Ar	ENSMUSG00000046532
Irx2	ENSMUSG00000001504		Arnt	ENSMUSG00000015522
Isl1	ENSMUSG00000042258		Arnt2	ENSMUSG00000015709
Kcnip1	ENSMUSG00000053519		Arntl	ENSMUSG00000055116
Kcnip3	ENSMUSG00000079056		Arntl2	ENSMUSG00000040187
Kcnip4	ENSMUSG00000029088		Arx	ENSMUSG00000035277
Lef1	ENSMUSG00000027985		Ascl1	ENSMUSG00000020052
Mef2c	ENSMUSG00000005583		Ascl2	ENSMUSG00000009248
Meis2	ENSMUSG00000027210		Ascl3	ENSMUSG00000035951
Neurod1	ENSMUSG00000034701		Atf1	ENSMUSG00000023027
Nr2f1	ENSMUSG00000069171		Atf2	ENSMUSG00000027104
Nr4a2	ENSMUSG00000026826		Atf3	ENSMUSG00000026628
Pax6	ENSMUSG00000027168		Atf4	ENSMUSG00000042406
Pou4f1	ENSMUSG00000048349		Atf5	ENSMUSG00000038539
Pou6f2	ENSMUSG00000009734		Atoh1	ENSMUSG00000073043
Prox1	ENSMUSG00000010175		Atoh7	ENSMUSG00000036816
Rora	ENSMUSG00000032238		Atoh8	ENSMUSG00000037621
Rorb	ENSMUSG00000036192		B020006M18Rik	ENSMUSG00000074502
Rreb1	ENSMUSG00000039087		Bach1	ENSMUSG00000025612
Scrt1	ENSMUSG00000048385		Barhl1	ENSMUSG00000026805
Six3	ENSMUSG00000038805		Barx1	ENSMUSG00000021381
Tcf7l2	ENSMUSG00000024985		Barx2	ENSMUSG00000032033
Tox	ENSMUSG00000041272		Bbx	ENSMUSG00000022641
Zfp385b	ENSMUSG00000027016		Bcl11a	ENSMUSG00000000861
Zfp618	ENSMUSG00000028358		Bcl11b	ENSMUSG00000048251
Zfp804a	ENSMUSG00000070866		Bcl6	ENSMUSG00000022508
Zfpm2	ENSMUSG00000022306		Bhlhb2	ENSMUSG00000030103
Zic1	ENSMUSG00000032368		Bhlhb3	ENSMUSG00000030256
Zmat4	ENSMUSG00000037492		Bhlhb4	ENSMUSG00000045493
			Bhlhb5	ENSMUSG00000025128
			Bhlhb8	ENSMUSG00000052271
			Bmyc	ENSMUSG00000049086
			Bsx	ENSMUSG00000054360
			Camta1	ENSMUSG00000014592
			Camta2	ENSMUSG00000040712
			Cdx1	ENSMUSG00000024619
			Cdx2	ENSMUSG00000029646
			Cdx4	ENSMUSG00000031326
			Cebpa	ENSMUSG00000034957
			Cebpe	ENSMUSG00000052435
			Cebpg	ENSMUSG00000056216
			Cited1	ENSMUSG00000051159
			Cited2	ENSMUSG00000039910
			Clock	ENSMUSG00000029238
			Creb3	ENSMUSG00000028466
			Creb3l1	ENSMUSG00000027230
			Creb3l2	ENSMUSG00000038648
			Creb3l3	ENSMUSG00000035041
			Creb3l4	ENSMUSG00000027938
			Crebbp	ENSMUSG00000022521
			Crebl1	ENSMUSG00000015461
			Crx	ENSMUSG00000041578
			Crxos1	ENSMUSG00000074365
			Ctbp2	ENSMUSG00000030970
			Cutl1	ENSMUSG00000029705
			Cutl2	ENSMUSG00000042589
			Dach1	ENSMUSG00000055639
			Dach2	ENSMUSG00000025592
			Dbp	ENSMUSG00000059824
			Dbx1	ENSMUSG00000030507
			Deaf1	ENSMUSG00000058886
			Dlx1	ENSMUSG00000041911
			Dlx2	ENSMUSG00000023391
			Dlx3	ENSMUSG00000001510
			Dlx4	ENSMUSG00000020871
			Dlx5	ENSMUSG00000029755
			Dmbx1	ENSMUSG00000028707
			Dmrt3	ENSMUSG00000042372
			Dmrtb1	ENSMUSG00000028610
			Drap1	ENSMUSG00000024914
			Dtx1	ENSMUSG00000029603
			Dtx2	ENSMUSG00000004947
			Dtx3	ENSMUSG00000040415
			Dtx4	ENSMUSG00000039982
			Duxbl	ENSMUSG00000048502
			E2f1	ENSMUSG00000027490
			E2f2	ENSMUSG00000018983
			E2f3	ENSMUSG00000016477
			E2f4	ENSMUSG00000014859
			E2f5	ENSMUSG00000027552
			E2f6	ENSMUSG00000057469
			E2f7	ENSMUSG00000020185
			E2f8	ENSMUSG00000046179
			Egr1	ENSMUSG00000038418
			Egr2	ENSMUSG00000037868
			Ehf	ENSMUSG00000012350
			Elf1	ENSMUSG00000036461
			Elf2	ENSMUSG00000037174
			Elf3	ENSMUSG00000003051
			Elf4	ENSMUSG00000031103
			Elf5	ENSMUSG00000027186
			Elk1	ENSMUSG00000009406
			Elk3	ENSMUSG00000008398
			Elk4	ENSMUSG00000026436
			Emx1	ENSMUSG00000033726
			Emx2	ENSMUSG00000043969
			En1	ENSMUSG00000058665
			En2	ENSMUSG00000039095
			Eomes	ENSMUSG00000032446
			Epas1	ENSMUSG00000024140
			Erf	ENSMUSG00000040857
			Erg	ENSMUSG00000040732
			Esr1	ENSMUSG00000019768
			Esr2	ENSMUSG00000021055
			Esrra	ENSMUSG00000024955
			Esrrb	ENSMUSG00000021255
			Esrrg	ENSMUSG00000026610
			Esx1	ENSMUSG00000023443
			Ets1	ENSMUSG00000032035
			Ets2	ENSMUSG00000022895
			Etv1	ENSMUSG00000004151
			Etv2	ENSMUSG00000006311
			Etv3	ENSMUSG00000003382
			Etv4	ENSMUSG00000017724
			Etv5	ENSMUSG00000013089
			Etv6	ENSMUSG00000030199
			Evx1	ENSMUSG00000005503
			Evx2	ENSMUSG00000001815
			Ferd3l	ENSMUSG00000046518
			Fev	ENSMUSG00000055197
			Fezf2	ENSMUSG00000021743
			Figla	ENSMUSG00000030001
			Fkhl18	ENSMUSG00000074676
			Fli1	ENSMUSG00000016087
			Fos	ENSMUSG00000021250
			Fosl2	ENSMUSG00000029135
			Foxa1	ENSMUSG00000035451
			Foxa2	ENSMUSG00000037025
			Foxa3	ENSMUSG00000040891
			Foxb1	ENSMUSG00000059246
			Foxb2	ENSMUSG00000056829
			Foxc1	ENSMUSG00000050295
			Foxc2	ENSMUSG00000046714
			Foxd1	ENSMUSG00000078302
			Foxd2	ENSMUSG00000055210
			Foxd3	ENSMUSG00000067261
			Foxd4	ENSMUSG00000051490
			Foxf1a	ENSMUSG00000042812
			Foxf2	ENSMUSG00000038402
			Foxg1	ENSMUSG00000020950
			Foxh1	ENSMUSG00000033837
			Foxi1	ENSMUSG00000047861
			Foxj1	ENSMUSG00000034227
			Foxj2	ENSMUSG00000003154
			Foxj3	ENSMUSG00000032998
			Foxk1	ENSMUSG00000056493
			Foxk2	ENSMUSG00000039275
			Foxl1	ENSMUSG00000043867
			Foxm1	ENSMUSG00000001517
			Foxn1	ENSMUSG00000002057
			Foxn2	ENSMUSG00000034998
			Foxn3	ENSMUSG00000033713
			Foxn4	ENSMUSG00000042002
			Foxo1	ENSMUSG00000044167
			Foxo3a	ENSMUSG00000048756
			Foxo4	ENSMUSG00000042903
			Foxp1	ENSMUSG00000030067
			Foxp2	ENSMUSG00000029563
			Foxp3	ENSMUSG00000039521
			Foxp4	ENSMUSG00000023991
			Foxq1	ENSMUSG00000038415
			Gabpa	ENSMUSG00000008976
			Gabpb1	ENSMUSG00000027361
			Gata2	ENSMUSG00000015053
			Gata3	ENSMUSG00000015619
			Gata6	ENSMUSG00000005836
			Gatad1	ENSMUSG00000007415
			Gbx1	ENSMUSG00000067724
			Gbx2	ENSMUSG00000034486
			Gcm1	ENSMUSG00000023333
			Gcm2	ENSMUSG00000021362
			Gli1	ENSMUSG00000025407
			Gli2	ENSMUSG00000048402
			Gli3	ENSMUSG00000021318
			Glis3	ENSMUSG00000052942
			Grhl1	ENSMUSG00000020656
			Grhl2	ENSMUSG00000022286
			Gsc	ENSMUSG00000021095
			Gsc2	ENSMUSG00000022738
			Gsx1	ENSMUSG00000053129
			Gsx2	ENSMUSG00000035946
			Gtf2e2	ENSMUSG00000031585
			Gtf3c1	ENSMUSG00000032777
			Hand1	ENSMUSG00000037335
			Hbp1	ENSMUSG00000002996
			Helt	ENSMUSG00000047171
			Hes1	ENSMUSG00000022528
			Hes2	ENSMUSG00000028940
			Hes3	ENSMUSG00000028946
			Hes5	ENSMUSG00000048001
			Hes6	ENSMUSG00000067071
			Hes7	ENSMUSG00000023781
			Hesx1	ENSMUSG00000040726
			Hey1	ENSMUSG00000040289
			Hey2	ENSMUSG00000019789
			Heyl	ENSMUSG00000032744
			Hhex	ENSMUSG00000024986
			Hif1a	ENSMUSG00000021109
			Hif3a	ENSMUSG00000004328
			Hivep1	ENSMUSG00000021366
			Hivep2	ENSMUSG00000015501
			Hivep3	ENSMUSG00000028634
			Hlf	ENSMUSG00000003949
			Hlx	ENSMUSG00000039377
			Hmx1	ENSMUSG00000067438
			Hmx2	ENSMUSG00000050100
			Hmx3	ENSMUSG00000040148
			Hnf1a	ENSMUSG00000029556
			Hnf1b	ENSMUSG00000020679
			Homez	ENSMUSG00000057156
			Hoxa1	ENSMUSG00000029844
			Hoxa10	ENSMUSG00000000938
			Hoxa11	ENSMUSG00000038210
			Hoxa13	ENSMUSG00000038203
			Hoxa2	ENSMUSG00000014704
			Hoxa3	ENSMUSG00000056468
			Hoxa4	ENSMUSG00000000942
			Hoxa6	ENSMUSG00000043219
			Hoxa7	ENSMUSG00000038236
			Hoxa9	ENSMUSG00000038227
			Hoxb1	ENSMUSG00000018973
			Hoxb13	ENSMUSG00000049604
			Hoxb2	ENSMUSG00000075588
			Hoxb4	ENSMUSG00000038692
			Hoxb5	ENSMUSG00000038700
			Hoxb6	ENSMUSG00000000690
			Hoxb7	ENSMUSG00000038721
			Hoxb8	ENSMUSG00000056648
			Hoxb9	ENSMUSG00000020875
			Hoxc10	ENSMUSG00000022484
			Hoxc11	ENSMUSG00000001656
			Hoxc12	ENSMUSG00000050328
			Hoxc13	ENSMUSG00000001655
			Hoxc4	ENSMUSG00000075394
			Hoxc5	ENSMUSG00000022485
			Hoxc6	ENSMUSG00000001661
			Hoxc8	ENSMUSG00000001657
			Hoxc9	ENSMUSG00000036139
			Hoxd1	ENSMUSG00000042448
			Hoxd10	ENSMUSG00000050368
			Hoxd12	ENSMUSG00000001823
			Hoxd13	ENSMUSG00000001819
			Hoxd3	ENSMUSG00000079277
			Hoxd8	ENSMUSG00000027102
			Hoxd9	ENSMUSG00000043342
			Hr	ENSMUSG00000022096
			Hsf1	ENSMUSG00000022556
			Id1	ENSMUSG00000042745
			Id2	ENSMUSG00000020644
			Id3	ENSMUSG00000007872
			Id4	ENSMUSG00000021379
			Ikzf1	ENSMUSG00000018654
			Irf1	ENSMUSG00000018899
			Irf2	ENSMUSG00000031627
			Irx1	ENSMUSG00000060969
			Irx2	ENSMUSG00000001504
			Irx3	ENSMUSG00000031734
			Irx4	ENSMUSG00000021604
			Irx5	ENSMUSG00000031737
			Irx6	ENSMUSG00000031738
			Isl1	ENSMUSG00000042258
			Isl2	ENSMUSG00000032318
			Isx	ENSMUSG00000031621
			Jun	ENSMUSG00000052684
			Jund	ENSMUSG00000071076
			Jundm2	ENSMUSG00000034271
			Klf15	ENSMUSG00000030087
			Klf2	ENSMUSG00000055148
			Klf4	ENSMUSG00000003032
			Klf5	ENSMUSG00000005148
			Klf7	ENSMUSG00000025959
			Lbx1	ENSMUSG00000025216
			Lbx2	ENSMUSG00000034968
			Lbxcor1	ENSMUSG00000022245
			Lcor	ENSMUSG00000025019
			Ldb1	ENSMUSG00000025223
			Ldb2	ENSMUSG00000039706
			Lef1	ENSMUSG00000027985
			Lhx1	ENSMUSG00000018698
			Lhx2	ENSMUSG00000000247
			Lhx3	ENSMUSG00000026934
			Lhx4	ENSMUSG00000026468
			Lhx5	ENSMUSG00000029595
			Lhx6	ENSMUSG00000026890
			Lhx8	ENSMUSG00000028201
			Lhx9	ENSMUSG00000019230
			Lmo1	ENSMUSG00000036111
			Lmo3	ENSMUSG00000030226
			Lmo4	ENSMUSG00000028266
			Lmx1a	ENSMUSG00000026686
			Lmx1b	ENSMUSG00000038765
			Lyl1	ENSMUSG00000034041
			Mafb	ENSMUSG00000074622
			Mafg	ENSMUSG00000051510
			Mafk	ENSMUSG00000018143
			Maml1	ENSMUSG00000050567
			Max	ENSMUSG00000059436
			Maz	ENSMUSG00000030678
			Med12	ENSMUSG00000079487
			Med6	ENSMUSG00000002679
			Mef2a	ENSMUSG00000030557
			Mef2b	ENSMUSG00000079033
			Mef2c	ENSMUSG00000005583
			Mef2d	ENSMUSG00000001419
			Meis1	ENSMUSG00000020160
			Meox1	ENSMUSG00000001493
			Meox2	ENSMUSG00000036144
			Mga	ENSMUSG00000033943
			Mitf	ENSMUSG00000035158
			Mixl1	ENSMUSG00000026497
			Mkx	ENSMUSG00000061013
			Mll3	ENSMUSG00000038056
			Mlx	ENSMUSG00000017801
			Mlxip	ENSMUSG00000038342
			Mlxipl	ENSMUSG00000005373
			Mnx1	ENSMUSG00000001566
			Mrg1	ENSMUSG00000027210
			Mrg2	ENSMUSG00000041420
			Msc	ENSMUSG00000025930
			Msx1	ENSMUSG00000048450
			Msx2	ENSMUSG00000021469
			Msx3	ENSMUSG00000025469
			Mtf1	ENSMUSG00000028890
			Mtf2	ENSMUSG00000029267
			Mxd1	ENSMUSG00000001156
			Mxd3	ENSMUSG00000021485
			Mxd4	ENSMUSG00000037235
			Mxi1	ENSMUSG00000025025
			Myb	ENSMUSG00000019982
			Myc	ENSMUSG00000022346
			Mycl1	ENSMUSG00000028654
			Mycn	ENSMUSG00000037169
			Mycs	ENSMUSG00000044597
			Myf5	ENSMUSG00000000435
			Myf6	ENSMUSG00000035923
			Myod1	ENSMUSG00000009471
			Myog	ENSMUSG00000026459
			Myst2	ENSMUSG00000038909
			Myt1	ENSMUSG00000010505
			Myt1l	ENSMUSG00000061911
			Nanog	ENSMUSG00000012396
			Ncoa1	ENSMUSG00000020647
			Ncoa2	ENSMUSG00000005886
			Ncoa3	ENSMUSG00000027678
			Ncor1	ENSMUSG00000018501
			Ncor2	ENSMUSG00000029478
			Neurod1	ENSMUSG00000034701
			Neurod2	ENSMUSG00000038255
			Neurod4	ENSMUSG00000048015
			Neurod6	ENSMUSG00000037984
			Neurog1	ENSMUSG00000048904
			Neurog2	ENSMUSG00000027967
			Neurog3	ENSMUSG00000044312
			Nfat5	ENSMUSG00000003847
			Nfatc1	ENSMUSG00000033016
			Nfatc2	ENSMUSG00000027544
			Nfatc3	ENSMUSG00000031902
			Nfatc4	ENSMUSG00000023411
			Nfe2	ENSMUSG00000058794
			Nfe2l1	ENSMUSG00000038615
			Nfe2l2	ENSMUSG00000015839
			Nfe2l3	ENSMUSG00000029832
			Nfia	ENSMUSG00000028565
			Nfib	ENSMUSG00000008575
			Nfic	ENSMUSG00000055053
			Nfil3	ENSMUSG00000056749
			Nfix	ENSMUSG00000001911
			Nfkb1	ENSMUSG00000028163
			Nfxl1	ENSMUSG00000072889
			Nfya	ENSMUSG00000023994
			Nfyb	ENSMUSG00000020248
			Nfyc	ENSMUSG00000032897
			Nhlh1	ENSMUSG00000051251
			Nhlh2	ENSMUSG00000048540
			Nkx1-2	ENSMUSG00000048528
			Nkx2-1	ENSMUSG00000001496
			Nkx2-2	ENSMUSG00000027434
			Nkx2-3	ENSMUSG00000044220
			Nkx2-4	ENSMUSG00000054160
			Nkx2-6	ENSMUSG00000044186
			Nkx2-9	ENSMUSG00000058669
			Nkx3-1	ENSMUSG00000022061
			Nkx6-1	ENSMUSG00000035187
			Nkx6-2	ENSMUSG00000041309
			Nkx6-3	ENSMUSG00000063672
			Nobox	ENSMUSG00000029736
			Npas1	ENSMUSG00000001988
			Npas2	ENSMUSG00000026077
			Npas3	ENSMUSG00000021010
			Nr0b1	ENSMUSG00000025056
			Nr0b2	ENSMUSG00000037583
			Nr1d1	ENSMUSG00000020889
			Nr1d2	ENSMUSG00000021775
			Nr1h2	ENSMUSG00000060601
			Nr1h3	ENSMUSG00000002108
			Nr1h4	ENSMUSG00000047638
			Nr1h5	ENSMUSG00000048938
			Nr1i2	ENSMUSG00000022809
			Nr1i3	ENSMUSG00000005677
			Nr2c1	ENSMUSG00000005897
			Nr2c2	ENSMUSG00000005893
			Nr2e1	ENSMUSG00000019803
			Nr2e3	ENSMUSG00000032292
			Nr2f1	ENSMUSG00000069171
			Nr2f2	ENSMUSG00000030551
			Nr2f6	ENSMUSG00000002393
			Nr3c1	ENSMUSG00000024431
			Nr3c2	ENSMUSG00000031618
			Nr4a1	ENSMUSG00000023034
			Nr4a2	ENSMUSG00000026826
			Nr4a3	ENSMUSG00000028341
			Nr5a1	ENSMUSG00000026751
			Nr5a2	ENSMUSG00000026398
			Nr6a1	ENSMUSG00000063972
			Nrip1	ENSMUSG00000048490
			Nrip2	ENSMUSG00000001520
			Nrip3	ENSMUSG00000034825
			Nrl	ENSMUSG00000040632
			Obox1	ENSMUSG00000054310
			Obox3	ENSMUSG00000066772
			Obox5	ENSMUSG00000074366
			Obox6	ENSMUSG00000041583
			Olig1	ENSMUSG00000046160
			Olig2	ENSMUSG00000039830
			Olig3	ENSMUSG00000045591
			Onecut1	ENSMUSG00000043013
			Onecut2	ENSMUSG00000045991
			Onecut3	ENSMUSG00000045518
			Otp	ENSMUSG00000021685
			Otx1	ENSMUSG00000005917
			Otx2	ENSMUSG00000021848
			Patz1	ENSMUSG00000020453
			Pax1	ENSMUSG00000037034
			Pax2	ENSMUSG00000004231
			Pax3	ENSMUSG00000004872
			Pax4	ENSMUSG00000029706
			Pax5	ENSMUSG00000014030
			Pax6	ENSMUSG00000027168
			Pax7	ENSMUSG00000028736
			Pax8	ENSMUSG00000026976
			Pax9	ENSMUSG00000001497
			Pbx1	ENSMUSG00000052534
			Pbx2	ENSMUSG00000034673
			Pbx3	ENSMUSG00000038718
			Pbx4	ENSMUSG00000031860
			Pdx1	ENSMUSG00000029644
			Per1	ENSMUSG00000020893
			Per2	ENSMUSG00000055866
			Pgr	ENSMUSG00000031870
			Phox2a	ENSMUSG00000007946
			Phtf1	ENSMUSG00000058388
			Phtf2	ENSMUSG00000039987
			Pitx1	ENSMUSG00000021506
			Pitx2	ENSMUSG00000028023
			Pitx3	ENSMUSG00000025229
			Pknox1	ENSMUSG00000006705
			Pknox2	ENSMUSG00000035934
			Plagl1	ENSMUSG00000019817
			Pou1f1	ENSMUSG00000004842
			Pou2f1	ENSMUSG00000026565
			Pou2f2	ENSMUSG00000008496
			Pou2f3	ENSMUSG00000032015
			Pou3f1	ENSMUSG00000078236
			Pou3f2	ENSMUSG00000052621
			Pou3f3	ENSMUSG00000045515
			Pou3f4	ENSMUSG00000056854
			Pou4f1	ENSMUSG00000048349
			Pou4f2	ENSMUSG00000031688
			Pou4f3	ENSMUSG00000024497
			Pou5f1	ENSMUSG00000024406
			Pou5f2	ENSMUSG00000093668
			Pou6f1	ENSMUSG00000009739
			Pou6f2	ENSMUSG00000009734
			Ppara	ENSMUSG00000022383
			Ppard	ENSMUSG00000002250
			Pparg	ENSMUSG00000000440
			Ppargc1a	ENSMUSG00000029167
			Prdm5	ENSMUSG00000029913
			Prop1	ENSMUSG00000044542
			Prox1	ENSMUSG00000010175
			Prox2	ENSMUSG00000042320
			Prrx1	ENSMUSG00000026586
			Prrx2	ENSMUSG00000039476
			Ptf1a	ENSMUSG00000026735
			Pura	ENSMUSG00000043991
			Pygo1	ENSMUSG00000034910
			Rai1	ENSMUSG00000062115
			Rara	ENSMUSG00000037992
			Rarb	ENSMUSG00000017491
			Rarg	ENSMUSG00000001288
			Rax	ENSMUSG00000024518
			Rb1	ENSMUSG00000022105
			Rbpj	ENSMUSG00000039191
			Rela	ENSMUSG00000024927
			Rest	ENSMUSG00000029249
			Rhox1	ENSMUSG00000071773
			Rhox10	ENSMUSG00000053909
			Rhox11	ENSMUSG00000051038
			Rhox12	ENSMUSG00000071766
			Rhox4b	ENSMUSG00000071771
			Rhox4e	ENSMUSG00000071770
			Rhox6	ENSMUSG00000006200
			Rhox9	ENSMUSG00000068048
			Rora	ENSMUSG00000032238
			Rorb	ENSMUSG00000036192
			Rorc	ENSMUSG00000028150
			Rreb1	ENSMUSG00000039087
			Runx1	ENSMUSG00000022952
			Runx1t1	ENSMUSG00000006586
			Runx2	ENSMUSG00000039153
			Rxra	ENSMUSG00000015846
			Rxrb	ENSMUSG00000039656
			Rxrg	ENSMUSG00000015843
			Satb1	ENSMUSG00000023927
			Satb2	ENSMUSG00000038331
			Scx	ENSMUSG00000034161
			Sebox	ENSMUSG00000001103
			Sertad2	ENSMUSG00000049800
			Sfpi1	ENSMUSG00000002111
			Shox2	ENSMUSG00000027833
			Sim1	ENSMUSG00000019913
			Sim2	ENSMUSG00000062713
			Six4	ENSMUSG00000034460
			Six5	ENSMUSG00000040841
			Smad1	ENSMUSG00000031681
			Smad2	ENSMUSG00000024563
			Smad3	ENSMUSG00000032402
			Smad4	ENSMUSG00000024515
			Smad5	ENSMUSG00000021540
			Smad6	ENSMUSG00000036867
			Smad7	ENSMUSG00000025880
			Smad9	ENSMUSG00000027796
			Sox10	ENSMUSG00000033006
			Sox11	ENSMUSG00000063632
			Sox12	ENSMUSG00000051817
			Sox13	ENSMUSG00000070643
			Sox14	ENSMUSG00000053747
			Sox15	ENSMUSG00000041287
			Sox17	ENSMUSG00000025902
			Sox18	ENSMUSG00000046470
			Sox2	ENSMUSG00000074637
			Sox21	ENSMUSG00000061517
			Sox3	ENSMUSG00000045179
			Sox30	ENSMUSG00000040489
			Sox4	ENSMUSG00000076431
			Sox5	ENSMUSG00000041540
			Sox6	ENSMUSG00000051910
			Sox7	ENSMUSG00000063060
			Sox8	ENSMUSG00000024176
			Sox9	ENSMUSG00000000567
			Sp3	ENSMUSG00000027109
			Sp8	ENSMUSG00000048562
			Spdef	ENSMUSG00000024215
			Spib	ENSMUSG00000008193
			Spic	ENSMUSG00000004359
			Srebf1	ENSMUSG00000020538
			Srebf2	ENSMUSG00000022463
			Srf	ENSMUSG00000015605
			Sry	ENSMUSG00000069036
			Ssrp1	ENSMUSG00000027067
			St18	ENSMUSG00000033740
			Stat1	ENSMUSG00000026104
			Stat3	ENSMUSG00000004040
			Stat4	ENSMUSG00000062939
			Stat5a	ENSMUSG00000004043
			Stat5b	ENSMUSG00000020919
			Taf13	ENSMUSG00000048100
			Taf6	ENSMUSG00000036980
			Taf7	ENSMUSG00000051316
			Taf9	ENSMUSG00000052293
			Tal1	ENSMUSG00000028717
			Tal2	ENSMUSG00000028417
			Tbr1	ENSMUSG00000035033
			Tbx15	ENSMUSG00000027868
			Tbx18	ENSMUSG00000032419
			Tbx2	ENSMUSG00000000093
			Tbx20	ENSMUSG00000031965
			Tbx21	ENSMUSG00000001444
			Tbx3	ENSMUSG00000018604
			Tcf12	ENSMUSG00000032228
			Tcf15	ENSMUSG00000068079
			Tcf20	ENSMUSG00000041852
			Tcf21	ENSMUSG00000045680
			Tcf23	ENSMUSG00000006642
			Tcf3	ENSMUSG00000055799
			Tcf4	ENSMUSG00000053477
			Tcf7	ENSMUSG00000000782
			Tcf7l2	ENSMUSG00000024985
			Tcfap2a	ENSMUSG00000021359
			Tcfap2b	ENSMUSG00000025927
			Tcfap2c	ENSMUSG00000028640
			Tcfap2d	ENSMUSG00000042596
			Tcfap2e	ENSMUSG00000042477
			Tcfap4	ENSMUSG00000005718
			Tcfcp2	ENSMUSG00000009733
			Tcfe2a	ENSMUSG00000020167
			Tcfe3	ENSMUSG00000000134
			Tcfeb	ENSMUSG00000023990
			Tcfec	ENSMUSG00000029553
			Tcfl5	ENSMUSG00000038932
			Tead1	ENSMUSG00000055320
			Tead2	ENSMUSG00000030796
			Tead3	ENSMUSG00000002249
			Tef	ENSMUSG00000022389
			Tfam	ENSMUSG00000003923
			Tfdp1	ENSMUSG00000038482
			Tfdp2	ENSMUSG00000032411
			Tgif1	ENSMUSG00000047407
			Tgif2	ENSMUSG00000062175
			Tgifx1	ENSMUSG00000061283
			Thra	ENSMUSG00000058756
			Thrb	ENSMUSG00000021779
			Tle1	ENSMUSG00000008305
			Tle3	ENSMUSG00000032280
			Tle4	ENSMUSG00000024642
			Tle6	ENSMUSG00000034758
			Tlx1	ENSMUSG00000025215
			Tlx2	ENSMUSG00000068327
			Tlx3	ENSMUSG00000040610
			Tox2	ENSMUSG00000074607
			Tox3	ENSMUSG00000043668
			Tox4	ENSMUSG00000016831
			Trim28	ENSMUSG00000005566
			Trim66	ENSMUSG00000031026
			Trp53	ENSMUSG00000059552
			Trp63	ENSMUSG00000022510
			Trp73	ENSMUSG00000029026
			Trps1	ENSMUSG00000038679
			Tsc22d1	ENSMUSG00000022010
			Tsc22d3	ENSMUSG00000031431
			Tsc22d4	ENSMUSG00000029723
			Tshz1	ENSMUSG00000046982
			Twist1	ENSMUSG00000035799
			Twist2	ENSMUSG00000007805
			Ubtf	ENSMUSG00000020923
			Uncx4.1	ENSMUSG00000029546
			Usf1	ENSMUSG00000026641
			Usf2	ENSMUSG00000058239
			Vax1	ENSMUSG00000006270
			Vax2	ENSMUSG00000034777
			Vdr	ENSMUSG00000022479
			Vsx1	ENSMUSG00000033080
			Vsx2	ENSMUSG00000021239
			Wwtr1	ENSMUSG00000027803
			Xbp1	ENSMUSG00000020484
			Zbtb16	ENSMUSG00000066687
			Zbtb20	ENSMUSG00000022708
			Zbtb33	ENSMUSG00000048047
			Zbtb7a	ENSMUSG00000035011
			Zeb1	ENSMUSG00000024238
			Zeb2	ENSMUSG00000026872
			Zfhx3	ENSMUSG00000038872
			Zfhx4	ENSMUSG00000025255
			Zfp189	ENSMUSG00000039634
			Zfp191	ENSMUSG00000051469
			Zfp192	ENSMUSG00000063894
			Zfp263	ENSMUSG00000022529
			Zfp445	ENSMUSG00000047036
			Zfpm2	ENSMUSG00000022306
			Zhx1	ENSMUSG00000022361
			Zhx2	ENSMUSG00000071757
			Zhx3	ENSMUSG00000035877
			Zic1	ENSMUSG00000032368
			Zic2	ENSMUSG00000061524
			Zic3	ENSMUSG00000067860
			Zic4	ENSMUSG00000036972
			Zic5	ENSMUSG00000041703
			Zkscan1	ENSMUSG00000029729
			Zkscan6	ENSMUSG00000018347
			Zmat4	ENSMUSG00000037492
			Hoxd4	ENSMUSG00000042464
			Nkx1-1	ENSMUSG00000029112
